# Supplementary material for: Mulch and groundcover effects on soil temperature and moisture, surface reflectance, grapevine water potential, and vineyard weed management
Source: PeerJ. 2018 Jun 25;6:e5082. doi: 10.7717/peerj.5082 (PMC6022731; doi:10.7717/peerj.5082)
Supplement: Data S1 [file peerj-06-5082-s001.xlsx]

## Sheet: climate
DAV	ID	CITY	NE	Lat.(deg)=41.25	Long.(deg)=97.13	97.13 Elev.(m)= 491.
month	day	year	high T (F)	low T (F)	precip "
1	1	2012	48	28	0	0.000EEQ
1	2	2012	38	17	0	0.000EEQ
1	3	2012	31	13	0	0.000EEQ
1	4	2012	49	20	0	0.000EEQ
1	5	2012	56	28	0	0.000EEQ
1	6	2012	66	28	0	0.000EEQ
1	7	2012	48	20	0	0.000EEQ
1	8	2012	40	18	0	0.000EEQ
1	9	2012	42	22	0	0.000EEQ
1	10	2012	51	20	0	0.000EEQ
1	11	2012	58	23	0	0.000EEQ
1	12	2012	37	9	0	0.000 R
1	13	2012	19	6	0	0.000 R
1	14	2012	32	5	0	0.000EEQ
1	15	2012	43	26	0	0.000 R
1	16	2012	54	28	0	0.000EEQ
1	17	2012	32	12	0	0.000 R
1	18	2012	21	8	0	0.000 R
1	19	2012	46	2	0	0.000EEQ
1	20	2012	13	0	0	0.000EEQ
1	21	2012	23	7	0	0.000EEQ
1	22	2012	30	8	0	0.000EEQ
1	23	2012	42	25	0.13	1.900 R
1	24	2012	31	14	0	0.000EEQ
1	25	2012	32	16	0	0.000EEQ
1	26	2012	38	17	0	0.000EEQ
1	27	2012	45	22	0	0.000EEQ
1	28	2012	41	15	0	0.000EEQ
1	29	2012	43	14	0	0.000EEQ
1	30	2012	42	22	0	0.000EEQ
1	31	2012	67	28	0	0.000EEQ
2	1	2012	57	26	0	0.000EEQ
2	2	2012	59	25	0	0.000EEQ
2	3	2012	53	29	0	0.000EEQ
2	4	2012	46	29	0.62	8.000 R
2	5	2012	29	12	0.52	7.500 R
2	6	2012	28	7	0	0.000EEQ
2	7	2012	33	8	0	0.000EEQ
2	8	2012	27	19	0.03	0.200 R
2	9	2012	24	17	0	0.000EEQ
2	10	2012	33	12	0	0.000EEQ
2	11	2012	15	-8	0	0.000EEQ
2	12	2012	11	-8	0	0.000EEQ
2	13	2012	26	-7	0.08	1.800 R
2	14	2012	30	7	0.04	0.000 R
2	15	2012	36	9	0	0.000EEQ
2	16	2012	37	16	0	0.000EEQ
2	17	2012	38	14	0	0.000EEQ
2	18	2012	39	15	0	0.000EEQ
2	19	2012	37	11	0	0.000EEQ
2	20	2012	40	20	0	0.000EEQ
2	21	2012	39	28	0.06	0.000EEQ
2	22	2012	42	28	0	0.000EEQ
2	23	2012	49	32	0.04	0.000EEQ
2	24	2012	43	25	0.02	0.000 R
2	25	2012	42	16	0	0.000 R
2	26	2012	39	17	0	0.000EEQ
2	27	2012	51	17	0	0.000EEQ
2	28	2012	39	15	0.01	0.000EEQ
2	29	2012	53	28	0.13	0.000EEQ
3	1	2012	37	23	0	0.000 R
3	2	2012	46	23	0	0.000 EW
3	3	2012	45	22	0	0.000 EW
3	4	2012	41	22	0	0.000 EW
3	5	2012	52	20	0	0.000 EW
3	6	2012	59	20	0	0.000 EW
3	7	2012	72	39	0	0.000 EW
3	8	2012	43.92	20	0	0.000 EW
3	9	2012	50	19	0	0.000 EW
3	10	2012	66	27	0	0.000 EW
3	11	2012	69	32	0	0.000 EW
3	12	2012	49	39	0.16	0.000 EW
3	13	2012	73	38	0	0.000 EW
3	14	2012	80	44	0	0.000 EW
3	15	2012	79	44	0	0.000 EW
3	16	2012	76	45	0	0.000 EW
3	17	2012	80	46	0	0.000 EW
3	18	2012	82	59	0	0.000 EW
3	19	2012	80	62	0	0.000 EW
3	20	2012	65	50	0.08	0.000 EW
3	21	2012	55	49	0.17	0.000 EW
3	22	2012	59	51	0.18	0.000 EW
3	23	2012	64	41	0	0.000 EW
3	24	2012	70	41	0	0.000 EW
3	25	2012	79	42	0	0.000 EW
3	26	2012	81	45	0	0.000 EW
3	27	2012	83	57	0	0.000 EW
3	28	2012	76	43	0	0.000 EW
3	29	2012	75	44	0	0.000 EW
3	30	2012	65	43	0.01	0.000 EW
3	31	2012	78	46	0	0.000 EW
4	1	2012	89	49	0	0.000EEQ
4	2	2012	88	58	0	0.000EEQ
4	3	2012	87	48	0	0.000EEQ
4	4	2012	61	47	0	0.000EEQ
4	5	2012	57	49	0.08	0.000EEQ
4	6	2012	66	41	0	0.000EEQ
4	7	2012	66	40	0	0.000EEQ
4	8	2012	61	34	0	0.000EEQ
4	9	2012	72	32	0	0.000EEQ
4	10	2012	65	33	0	0.000EEQ
4	11	2012	60	31	0	0.000EEQ
4	12	2012	58	30	0	0.000EEQ
4	13	2012	51	40	0.77	0.000EEQ
4	14	2012	71	48	0	0.000EEQ
4	15	2012	65	49	1.25	0.000EEQ
4	16	2012	66	41	0.02	0.000EEQ
4	17	2012	57	40	0	0.000EEQ
4	18	2012	75	42	0.05	0.000EEQ
4	19	2012	71	49	0	0.000EEQ
4	20	2012	52	37	0.14	0.000EEQ
4	21	2012	58	37	0	0.000EEQ
4	22	2012	71	39	0	0.000EEQ
4	23	2012	62	36	0	0.000EEQ
4	24	2012	75	36	0	0.000EEQ
4	25	2012	87	49	0	0.000EEQ
4	26	2012	87	56	0	0.000EEQ
4	27	2012	74	52	0.02	0.000EEQ
4	28	2012	61	42	0.47	0.000EEQ
4	29	2012	67	42	0	0.000EEQ
4	30	2012	51	44	0	0.000EEQ
5	1	2012	75	43	0	0.000EEQ
5	2	2012	83	59	0.76	0.000EEQ
5	3	2012	83	58	0.01	0.000EEQ
5	4	2012	83	59	0	0.000EEQ
5	5	2012	88	66	0	0.000EEQ
5	6	2012	89	61	0.61	0.000EEQ
5	7	2012	67	49	0.19	0.000EEQ
5	8	2012	67	42	0	0.000EEQ
5	9	2012	65	39	0	0.000EEQ
5	10	2012	72	39	0	0.000EEQ
5	11	2012	88	51	0	0.000EEQ
5	12	2012	68	46	0	0.000EEQ
5	13	2012	66	48	0	0.000EEQ
5	14	2012	76	48	0	0.000EEQ
5	15	2012	83	47	0	0.000EEQ
5	16	2012	82	50	0	0.000EEQ
5	17	2012	79	49	0	0.000EEQ
5	18	2012	90	60	0	0.000EEQ
5	19	2012	91	65	0	0.000EEQ
5	20	2012	80.96	53.92	0.98	0.000EEQ
5	21	2012	70	47	0	0.000EEQ
5	22	2012	76	46	0	0.000EEQ
5	23	2012	85	58	0	0.000EEQ
5	24	2012	90	55	0.18	0.000EEQ
5	25	2012	74	54	0.08	0.000EEQ
5	26	2012	67	55	0.02	0.000EEQ
5	27	2012	96	61	0	0.000EEQ
5	28	2012	92	60	1.92	0.000EEQ
5	29	2012	77	53	0	0.000EEQ
5	30	2012	74	48	0	0.000EEQ
5	31	2012	62	48	0.03	0.000EEQ
6	1	2012	60	41	0.08	0.000 EW
6	2	2012	64	41	0	0.000 EW
6	3	2012	81	51	0	0.000 EW
6	4	2012	91	59	0	0.000 EW
6	5	2012	87	59	0	0.000 EW
6	6	2012	87	59	0	0.000 EW
6	7	2012	85	61	0	0.000 EW
6	8	2012	84	62	0	0.000 EW
6	9	2012	88	62	0	0.000 EW
6	10	2012	90	62	0	0.000 EW
6	11	2012	84	53	0.03	0.000 EW
6	12	2012	80	53	0	0.000 EW
6	13	2012	76	52	0	0.000 EW
6	14	2012	86	58	0	0.000 EW
6	15	2012	88	62	1.28	0.000 EW
6	16	2012	72	59	0.2	0.000 EW
6	17	2012	79	61	0.11	0.000 EW
6	18	2012	90	65	0	0.000 EW
6	19	2012	93	73	0	0.000 EW
6	20	2012	91	73	0	0.000 EW
6	21	2012	79	55	2.17	0.000 EW
6	22	2012	80	55	0	0.000 EW
6	23	2012	82	59	0.01	0.000 EW
6	24	2012	83	60	0.47	0.000 EW
6	25	2012	89	69	0	0.000 EW
6	26	2012	85	65	0	0.000 EW
6	27	2012	87	64	0	0.000 EW
6	28	2012	100	73	0	0.000 EW
6	29	2012	90	72	0.02	0.000 EW
6	30	2012	86	69	0.09	0.000 EW
7	1	2012	88	68	0.07	0.000EEQ
7	2	2012	92	68	0	0.000EEQ
7	3	2012	93	71	0	0.000EEQ
7	4	2012	95	71	0	0.000EEQ
7	5	2012	95	74	0.06	0.000EEQ
7	6	2012	97	73	0	0.000EEQ
7	7	2012	98	70	0	0.000EEQ
7	8	2012	85	69	0	0.000EEQ
7	9	2012	83	68	0	0.000EEQ
7	10	2012	87	66	0	0.000EEQ
7	11	2012	84	64	0	0.000EEQ
7	12	2012	86	64	0	0.000EEQ
7	13	2012	93	64	0	0.000EEQ
7	14	2012	94	67	0	0.000EEQ
7	15	2012	97	67	0	0.000EEQ
7	16	2012	97	68	0	0.000EEQ
7	17	2012	95	67	0	0.000EEQ
7	18	2012	98	71	0	0.000EEQ
7	19	2012	99	74	0	0.000EEQ
7	20	2012	98	74	0	0.000EEQ
7	21	2012	97	72	0	0.000EEQ
7	22	2012	96	69	0	0.000EEQ
7	23	2012	100	69	0	0.000EEQ
7	24	2012	101	71	0	0.000EEQ
7	25	2012	100	71	0	0.000EEQ
7	26	2012	98	70	0	0.000EEQ
7	27	2012	96	62	0	0.000EEQ
7	28	2012	87	62	0	0.000EEQ
7	29	2012	90	64	0	0.000EEQ
7	30	2012	99	67	0	0.000EEQ
7	31	2012	97	68	0	0.000EEQ
8	1	2012	98	68	0	0.000EEQ
8	2	2012	98	69	0.07	0.000EEQ
8	3	2012	92	69	0	0.000EEQ
8	4	2012	96	65	0	0.000EEQ
8	5	2012	80	55	0.12	0.000EEQ
8	6	2012	85	54	0	0.000EEQ
8	7	2012	95	60	0	0.000EEQ
8	8	2012	99	65	0.03	0.000EEQ
8	9	2012	97	63	0.35	0.000EEQ
8	10	2012	85	56	0	0.000EEQ
8	11	2012	80	55	0	0.000EEQ
8	12	2012	81	56	0	0.000EEQ
8	13	2012	77	59	0	0.000EEQ
8	14	2012	81	57	0	0.000EEQ
8	15	2012	85	56	0	0.000EEQ
8	16	2012	92	59	0	0.000EEQ
8	17	2012	73	49	0	0.000EEQ
8	18	2012	80	49	0	0.000EEQ
8	19	2012	70	49	0.12	0.000EEQ
8	20	2012	80	46	0	0.000EEQ
8	21	2012	89	51	0	0.000EEQ
8	22	2012	94	59	0	0.000EEQ
8	23	2012	90	60	0	0.000EEQ
8	24	2012	89	65	0	0.000EEQ
8	25	2012	77	64	0.41	0.000EEQ
8	26	2012	76	64	0.61	0.000EEQ
8	27	2012	83	62	0	0.000EEQ
8	28	2012	90	61	0	0.000EEQ
8	29	2012	93	63	0	0.000EEQ
8	30	2012	96	66	0	0.000EEQ
8	31	2012	97	65	0	0.000EEQ
9	1	2012	96	64	0	0.000EEQ
9	2	2012	92	65	0	0.000EEQ
9	3	2012	97	63	0	0.000EEQ
9	4	2012	86	66	0	0.000EEQ
9	5	2012	101	62	0	0.000EEQ
9	6	2012	85	55	0	0.000EEQ
9	7	2012	91	57	0	0.000EEQ
9	8	2012	75	43	0	0.000EEQ
9	9	2012	85	43	0	0.000EEQ
9	10	2012	77	46	0	0.000EEQ
9	11	2012	89	52	0	0.000EEQ
9	12	2012	96	59	0.03	0.000EEQ
9	13	2012	69	51	0.19	0.000EEQ
9	14	2012	71	45	0	0.000EEQ
9	15	2012	83	44	0	0.000EEQ
9	16	2012	80	45	0	0.000EEQ
9	17	2012	79	56	0	0.000EEQ
9	18	2012	69	39	0	0.000EEQ
9	19	2012	76	38	0	0.000EEQ
9	20	2012	90	46	0	0.000EEQ
9	21	2012	75	46	0	0.000EEQ
9	22	2012	76	45	0	0.000EEQ
9	23	2012	65	39	0	0.000EEQ
9	24	2012	71	38	0	0.000EEQ
9	25	2012	75	47	0	0.000EEQ
9	26	2012	83	51	0	0.000EEQ
9	27	2012	78	49	0	0.000EEQ
9	28	2012	77	45	0	0.000EEQ
9	29	2012	76	46	0	0.000EEQ
9	30	2012	79	46	0	0.000EEQ
10	1	2012	80	47	0	0.000EEQ
10	2	2012	69	40	0.01	0.000EEQ
10	3	2012	76	35	0	0.000EEQ
10	4	2012	82	42	0.14	0.000EEQ
10	5	2012	55	32	0	0.000EEQ
10	6	2012	51	29	0	0.000EEQ
10	7	2012	46	20	0	0.000EEQ
10	8	2012	56	20	0	0.000EEQ
10	9	2012	75	33	0	0.000EEQ
10	10	2012	55	25	0	0.000EEQ
10	11	2012	66	25	0	0.000EEQ
10	12	2012	60	34	0	0.000EEQ
10	13	2012	53	33	0.67	0.000EEQ
10	14	2012	75	52	0	0.000EEQ
10	15	2012	68	42	0	0.000EEQ
10	16	2012	77	40	0	0.000EEQ
10	17	2012	78	46	0	0.000EEQ
10	18	2012	59	46	0.03	0.000EEQ
10	19	2012	49	43	0.03	0.000EEQ
10	20	2012	54	33	0	0.000EEQ
10	21	2012	68	35	0	0.000EEQ
10	22	2012	80	45	0	0.000EEQ
10	23	2012	54	49	0.02	0.000EEQ
10	24	2012	65	51	0	0.000EEQ
10	25	2012	54	34	0.52	0.000EEQ
10	26	2012	38	30	0.03	0.000 R
10	27	2012	40	22	0	0.000EEQ
10	28	2012	45	22	0	0.000EEQ
10	29	2012	53	30	0	0.000EEQ
10	30	2012	59	37	0	0.000EEQ
10	31	2012	55	34	0	0.000EEQ
11	1	2012	64	34	0	0.000EEQ
11	2	2012	53	36	0	0.000EEQ
11	3	2012	52	29	0	0.000EEQ
11	4	2012	51	28	0	0.000EEQ
11	5	2012	56	37	0.07	0.000EEQ
11	6	2012	41	33	0	0.000EEQ
11	7	2012	55	27	0	0.000EEQ
11	8	2012	55	27	0	0.000EEQ
11	9	2012	64	35	0	0.000EEQ
11	10	2012	61	34	0	0.000EEQ
11	11	2012	76	23	0.97	0.000EEQ
11	12	2012	29	19	0	0.000EEQ
11	13	2012	40	19	0	0.000EEQ
11	14	2012	55	21	0	0.000EEQ
11	15	2012	55	24	0	0.000EEQ
11	16	2012	56	27	0	0.000EEQ
11	17	2012	55	25	0	0.000EEQ
11	18	2012	60	37	0	0.000EEQ
11	19	2012	59	36	0	0.000EEQ
11	20	2012	61	28	0	0.000EEQ
11	21	2012	63	28	0	0.000EEQ
11	22	2012	70	39	0	0.000EEQ
11	23	2012	58	21	0	0.000EEQ
11	24	2012	33	17	0	0.000EEQ
11	25	2012	47	23	0	0.000EEQ
11	26	2012	38	30	0	0.000EEQ
11	27	2012	30	10	0.03	0.500 R
11	28	2012	43	12	0	0.000EEQ
11	29	2012	48	19	0	0.000EEQ
11	30	2012	56	26	0	0.000EEQ
12	1	2012	48	26	0	0.000EEQ
12	2	2012	53	30	0	0.000EEQ
12	3	2012	65	28	0	0.000EEQ
12	4	2012	58	26	0	0.000EEQ
12	5	2012	58	24	0	0.000EEQ
12	6	2012	58	32	0	0.000EEQ
12	7	2012	48	29	0	0.000EEQ
12	8	2012	42	26	0	0.000EEQ
12	9	2012	36	28	0	0.000EEQ
12	10	2012	31	3	0	0.000EEQ
12	11	2012	30	-1	0	0.000EEQ
12	12	2012	41	14	0	0.000EEQ
12	13	2012	50	26	0	0.000EEQ
12	14	2012	49	24	0	0.000EEQ
12	15	2012	53	24	0.85	0.000EEQ
12	16	2012	41	28	0.01	0.000EEQ
12	17	2012	31	22	0.04	0.300 R
12	18	2012	37.81	21	0	0.000 R
12	19	2012	45	29	0	0.000EEQ
12	20	2012	34	15	0.63	8.000 R
12	21	2012	19	6	0	0.000 R
12	22	2012	24	4	0	0.000EEQ
12	23	2012	31	9	0	0.000EEQ
12	24	2012	19	5	0	0.000EEQ
12	25	2012	16	1	0	0.000EEQ
12	26	2012	12	0	0	0.000EEQ
12	27	2012	14	0	0	0.000 R
12	28	2012	20	13	0.06	1.000 R
12	29	2012	18	-3	0	0.000 R
12	30	2012	24	-3	0	0.000EEQ
12	31	2012	34	17	0	0.000EEQ
1	1	2013	20	3	0	0.000EEQ
1	2	2013	17	0	0	0.000EEQ
1	3	2013	34	6	0	0.000 R
1	4	2013	26	9	0	0.000 R
1	5	2013	24	7	0	0.000EEQ
1	6	2013	37	7	0	0.000EEQ
1	7	2013	30	8	0	0.000EEQ
1	8	2013	34	8.91	0	0.000EEQ
1	9	2013	33	14	0	0.000EEQ
1	10	2013	38	16	0	0.000EEQ
1	11	2013	36	33	0.12	0.000EEQ
1	12	2013	40	14	0	0.000EEQ
1	13	2013	18	6	0	0.000EEQ
1	14	2013	18	3	0	0.000EEQ
1	15	2013	24	2	0	0.000EEQ
1	16	2013	29	9	0	0.000EEQ
1	17	2013	50	22	0	0.000EEQ
1	18	2013	42	21	0	0.000EEQ
1	19	2013	43	28	0	0.000EEQ
1	20	2013	50	15	0	0.000EEQ
1	21	2013	21	9	0	0.000EEQ
1	22	2013	14	7	0	0.000EEQ
1	23	2013	22	10	0	0.000 R
1	24	2013	29	0	0	0.000EEQ
1	25	2013	17	0	0	0.000EEQ
1	26	2013	48	12	0	0.000EEQ
1	27	2013	53	20	0.02	0.000EEQ
1	28	2013	39	29	0.04	0.000EEQ
1	29	2013	38	29	0.01	0.000EEQ
1	30	2013	35	19	0.09	1.000 R
1	31	2013	21	7	0	0.000 R
2	1	2013	9	0	0	0.000EEQ
2	2	2013	29	3	0	0.000EEQ
2	3	2013	47	21	0	0.000EEQ
2	4	2013	44	20	0	0.000EEQ
2	5	2013	29	22	0	0.000EEQ
2	6	2013	49	28	0	0.000EEQ
2	7	2013	52	32	0	0.000EEQ
2	8	2013	35	24	0	0.000EEQ
2	9	2013	37	24	0	0.000EEQ
2	10	2013	51	28	0.09	0.000EEQ
2	11	2013	40	27	0	0.000EEQ
2	12	2013	36	19	0	0.000EEQ
2	13	2013	47	18	0	0.000EEQ
2	14	2013	52	22	0	0.000EEQ
2	15	2013	42	12	0.02	0.200 R
2	16	2013	30	10	0.02	0.300 R
2	17	2013	38	15	0	0.000EEQ
2	18	2013	58	22	0	0.000EEQ
2	19	2013	36	10	0	0.000 R
2	20	2013	25	3	0	0.000EEQ
2	21	2013	20	3	0.02	0.300 R
2	22	2013	21	12	0.39	5.500 R
2	23	2013	20	1	0	1.000EEQ
2	24	2013	30	2	0	0.000EEQ
2	25	2013	33	21	0.02	0.300 R
2	26	2013	34	21	0	0.000EEQ
2	27	2013	26	20	0	0.000EEQ
2	28	2013	36	20	0	0.000EEQ
3	1	2013	29	21	0	0.000EEQ
3	2	2013	30	9	0	0.000 R
3	3	2013	41	10	0	0.000 R
3	4	2013	42	25	0	0.000EEQ
3	5	2013	40	22	0.01	0.200 R
3	6	2013	31	15	0	0.000 R
3	7	2013	37	17	0	0.000EEQ
3	8	2013	54	22	0	0.000EEQ
3	9	2013	55	28	0.34	0.000EEQ
3	10	2013	60	28	1.2	6.000 R
3	11	2013	28	13	0.56	5.000 R
3	12	2013	32	12	0	0.000EEQ
3	13	2013	33	10	0	0.000EEQ
3	14	2013	37	11	0	0.000EEQ
3	15	2013	61	28	0	0.000EEQ
3	16	2013	59	29	0	0.000EEQ
3	17	2013	32	22	0	0.000EEQ
3	18	2013	45	24	0.02	0.000EEQ
3	19	2013	37	22	0	0.000EEQ
3	20	2013	50	15	0	0.000EEQ
3	21	2013	37	14	0	0.000EEQ
3	22	2013	31	19	0.05	0.900 R
3	23	2013	30	18.05	0.03	0.500 R
3	24	2013	32	22	0.18	2.000 R
3	25	2013	27	19	0	0.000 R
3	26	2013	27	15	0	0.000 R
3	27	2013	43	12	0	0.000EEQ
3	28	2013	51	25	0	0.000EEQ
3	29	2013	58	27	0	0.000EEQ
3	30	2013	69	36	1.02	0.000EEQ
3	31	2013	64	39	0.09	0.000EEQ
4	1	2013	57	22	0.04	0.000 R
4	2	2013	41	21	0	0.000EEQ
4	3	2013	54	23	0	0.000EEQ
4	4	2013	58	28	0	0.000EEQ
4	5	2013	62	28	0	0.000EEQ
4	6	2013	69	32	0	0.000EEQ
4	7	2013	70	43	0	0.000EEQ
4	8	2013	46.31	43	0.07	0.000EEQ
4	9	2013	71	43	0.89	0.000EEQ
4	10	2013	44	28	0.7	0.180EEQ
4	11	2013	32	26	0.28	2.000 R
4	12	2013	32	26	0.02	0.000 R
4	13	2013	42	26	0	0.000EEQ
4	14	2013	56	25	0.22	0.000EEQ
4	15	2013	63	31	0	0.000EEQ
4	16	2013	45	30	0.01	0.000 R
4	17	2013	49	33	0.29	0.000EEQ
4	18	2013	38	29	0.43	1.200 R
4	19	2013	33	26	0.11	1.500 R
4	20	2013	44	25	0	0.000EEQ
4	21	2013	45	28	0	0.000EEQ
4	22	2013	67	40	0.23	0.000EEQ
4	23	2013	49	28	0.36	0.000 R
4	24	2013	36	21	0	0.000EEQ
4	25	2013	58	20	0	0.000EEQ
4	26	2013	72	27	0	0.000EEQ
4	27	2013	74	41	0	0.000EEQ
4	28	2013	75	41	0	0.000EEQ
4	29	2013	86	46	0	0.000EEQ
4	30	2013	85	52	0	0.000EEQ
5	1	2013	72	41	0.09	0.000EEQ
5	2	2013	41	31	0.74	1.000 R
5	3	2013	51	28	0	0.000EEQ
5	4	2013	52	28	0	0.000EEQ
5	5	2013	41	36	0	0.000EEQ
5	6	2013	56	36	0	0.000EEQ
5	7	2013	68	36	0	0.000EEQ
5	8	2013	71	45	0.25	0.000EEQ
5	9	2013	64	52	0.08	0.000EEQ
5	10	2013	60	49	0.15	0.000EEQ
5	11	2013	69	47	0	0.000EEQ
5	12	2013	59	35	0	0.000EEQ
5	13	2013	68	36	0	0.000EEQ
5	14	2013	87	47	0	0.000EEQ
5	15	2013	103	56	0.05	0.000EEQ
5	16	2013	82	60	0	0.000EEQ
5	17	2013	85	59	0	0.000EEQ
5	18	2013	88	59	0	0.000EEQ
5	19	2013	88	58	0.62	0.000EEQ
5	20	2013	76	54	1.38	0.000EEQ
5	21	2013	74	53	0	0.000EEQ
5	22	2013	60	47	0	0.000EEQ
5	23	2013	58	48	0	0.000EEQ
5	24	2013	71	49	0	0.000EEQ
5	25	2013	73	51	0.62	0.000EEQ
5	26	2013	78	56	0.18	0.000EEQ
5	27	2013	80	59	2.04	0.000EEQ
5	28	2013	77	58	0.46	0.000EEQ
5	29	2013	78	60	0	0.000EEQ
5	30	2013	75	58	1.02	0.000EEQ
5	31	2013	79	54	0	0.000EEQ
6	1	2013	78	53	0	0.000EEQ
6	2	2013	63	44	0	0.000EEQ
6	3	2013	69	44	0	0.000EEQ
6	4	2013	75	49	0	0.000EEQ
6	5	2013	73	56	0.02	0.000EEQ
6	6	2013	71	53	0	0.000EEQ
6	7	2013	69	49	0	0.000EEQ
6	8	2013	76	48	0	0.000EEQ
6	9	2013	68	57	0.94	0.000EEQ
6	10	2013	71	51	0	0.000EEQ
6	11	2013	83	51	0	0.000EEQ
6	12	2013	91	66	0.08	0.000EEQ
6	13	2013	84	54	0	0.000EEQ
6	14	2013	76	55	0.01	0.000EEQ
6	15	2013	93	64	0.06	0.000EEQ
6	16	2013	84	65	0.05	0.000EEQ
6	17	2013	84	64	0	0.000EEQ
6	18	2013	85	62	0	0.000EEQ
6	19	2013	82	63	0	0.000EEQ
6	20	2013	85	63	0	0.000EEQ
6	21	2013	89	67	0	0.000EEQ
6	22	2013	97	68	0	0.000EEQ
6	23	2013	90	62	1.2	0.000EEQ
6	24	2013	80	62	0.08	0.000EEQ
6	25	2013	84	67	0.1	0.000EEQ
6	26	2013	87	64	0.5	0.000EEQ
6	27	2013	90	70	0	0.000EEQ
6	28	2013	84	68	0.98	0.000EEQ
6	29	2013	83	60	0	0.000EEQ
6	30	2013	79	59	0	0.000EEQ
7	1	2013	75	55	0	0.000EEQ
7	2	2013	80	55	0	0.000EEQ
7	3	2013	81	58	0	0.000EEQ
7	4	2013	84	58	0	0.000EEQ
7	5	2013	86	58	0	0.000EEQ
7	6	2013	89	65	0.01	0.000EEQ
7	7	2013	87	70	0	0.000EEQ
7	8	2013	92	70	0.07	0.000EEQ
7	9	2013	87	71	0	0.000EEQ
7	10	2013	92	67	0	0.000EEQ
7	11	2013	82	64	0	0.000EEQ
7	12	2013	86	67	0	0.000EEQ
7	13	2013	93	69	0	0.000EEQ
7	14	2013	93	69	0.14	0.000EEQ
7	15	2013	85	65	0	0.000EEQ
7	16	2013	87	65	0	0.000EEQ
7	17	2013	88	65	0	0.000EEQ
7	18	2013	91	68	0	0.000EEQ
7	19	2013	91	69	0	0.000EEQ
7	20	2013	92	66	0.02	0.000EEQ
7	21	2013	86	66	0.02	0.000EEQ
7	22	2013	91	66	0	0.000EEQ
7	23	2013	96	66	0.05	0.000EEQ
7	24	2013	79	59	0.26	0.000EEQ
7	25	2013	85	59	0	0.000EEQ
7	26	2013	84	63	0	0.000EEQ
7	27	2013	76	56	0	0.000EEQ
7	28	2013	73	50	0	0.000EEQ
7	29	2013	77	49	0	0.000EEQ
7	30	2013	64	59	0.36	0.000EEQ
7	31	2013	74	62	0	0.000EEQ
8	1	2013	84	62	0	0.000EEQ
8	2	2013	87	63	0.95	0.000EEQ
8	3	2013	81	62	0	0.000EEQ
8	4	2013	74	60	0	0.000EEQ
8	5	2013	76	61	0	0.000EEQ
8	6	2013	85	69	0.03	0.000EEQ
8	7	2013	87	65	0	0.000EEQ
8	8	2013	82	65	0	0.000EEQ
8	9	2013	77	64	0	0.000EEQ
8	10	2013	79	60	0	0.000EEQ
8	11	2013	83	60	0	0.000EEQ
8	12	2013	85	62	0.05	0.000EEQ
8	13	2013	82	63	0	0.000EEQ
8	14	2013	76	59	0	0.000EEQ
8	15	2013	71	59	0.27	0.000EEQ
8	16	2013	69	60	0.02	0.000EEQ
8	17	2013	71	59	0	0.000EEQ
8	18	2013	78	57	0	0.000EEQ
8	19	2013	80	56	0	0.000EEQ
8	20	2013	86	64	0	0.000EEQ
8	21	2013	89	67	0	0.000EEQ
8	22	2013	91	67	0.34	0.000EEQ
8	23	2013	82	67	0.08	0.000EEQ
8	24	2013	89	70	0	0.000EEQ
8	25	2013	91	71	0	0.000EEQ
8	26	2013	94	71	0	0.000EEQ
8	27	2013	94	71	0	0.000EEQ
8	28	2013	95	66	0	0.000EEQ
8	29	2013	94	66	0	0.000EEQ
8	30	2013	97	69	0	0.000EEQ
8	31	2013	93	68	0	0.000EEQ
9	1	2013	95	69	0.14	0.000EEQ
9	2	2013	83	58	0	0.000EEQ
9	3	2013	79	58	0	0.000EEQ
9	4	2013	87	57	0	0.000EEQ
9	5	2013	86	63	0	0.000EEQ
9	6	2013	87	65	0.11	0.000EEQ
9	7	2013	94	64	0	0.000EEQ
9	8	2013	83	68	0	0.000EEQ
9	9	2013	94	69	0	0.000EEQ
9	10	2013	96	67	0	0.000EEQ
9	11	2013	92	66	0.09	0.000EEQ
9	12	2013	80	64	0	0.000EEQ
9	13	2013	79	55	0	0.000EEQ
9	14	2013	76	55	0	0.000EEQ
9	15	2013	75	54	0.81	0.000EEQ
9	16	2013	67	57	0.14	0.000EEQ
9	17	2013	65	56	0.12	0.000EEQ
9	18	2013	71	57	0.11	0.000EEQ
9	19	2013	89	66	0	0.000EEQ
9	20	2013	73	49	0.7	0.000EEQ
9	21	2013	70	46	0	0.000EEQ
9	22	2013	80	46	0	0.000EEQ
9	23	2013	80	53	0	0.000EEQ
9	24	2013	77	52	0	0.000EEQ
9	25	2013	69	50	0	0.000EEQ
9	26	2013	78	49	0	0.000EEQ
9	27	2013	87	61	0	0.000EEQ
9	28	2013	86	52	0.3	0.000EEQ
9	29	2013	68	44	0	0.000EEQ
9	30	2013	78	44	0	0.000EEQ
10	1	2013	82	51	0	0.000EEQ
10	2	2013	77	53	0	0.000EEQ
10	3	2013	84	59	1.65	0.000EEQ
10	4	2013	77	59	0.46	0.000EEQ
10	5	2013	82	39	0	0.000EEQ
10	6	2013	49	38	0.07	0.000EEQ
10	7	2013	59	38	0	0.000EEQ
10	8	2013	77	35	0	0.000EEQ
10	9	2013	77	50	0	0.000EEQ
10	10	2013	78	54	0	0.000EEQ
10	11	2013	80	55	0	0.000EEQ
10	12	2013	76	44	0	0.000EEQ
10	13	2013	64	42	0	0.000EEQ
10	14	2013	67	44	0.16	0.000EEQ
10	15	2013	58	44	2.2	0.000EEQ
10	16	2013	45	39	0	0.000EEQ
10	17	2013	56	33	0	0.000EEQ
10	18	2013	54	31	0	0.000EEQ
10	19	2013	50	29	0	0.000EEQ
10	20	2013	61	30	0	0.000EEQ
10	21	2013	62	29	0	0.000EEQ
10	22	2013	53	28	0	0.000EEQ
10	23	2013	49	28	0	0.000EEQ
10	24	2013	55	28	0	0.000EEQ
10	25	2013	47	27	0	0.000EEQ
10	26	2013	60	35	0	0.000EEQ
10	27	2013	49	28	0	0.000EEQ
10	28	2013	73	30	0	0.000EEQ
10	29	2013	50	37	0.23	0.000EEQ
10	30	2013	47	40	0.05	0.000EEQ
10	31	2013	45	32	0.08	0.000EEQ
11	1	2013	56	33	0	0.000EEQ
11	2	2013	57	34	0.02	0.000EEQ
11	3	2013	57	29	0	0.000EEQ
11	4	2013	58	41	0	0.000EEQ
11	5	2013	54	36	0	0.000EEQ
11	6	2013	42	31	1.43	0.000EEQ
11	7	2013	40	26	0	0.000EEQ
11	8	2013	47	30	0	0.000EEQ
11	9	2013	58	34	0	0.000EEQ
11	10	2013	58	32	0	0.000EEQ
11	11	2013	53	29	0	0.000EEQ
11	12	2013	37	9	0	0.000EEQ
11	13	2013	33	8	0	0.000EEQ
11	14	2013	54	24	0	0.000EEQ
11	15	2013	58	29	0	0.000EEQ
11	16	2013	58	28	0	0.000EEQ
11	17	2013	61	40	0.02	0.000EEQ
11	18	2013	52	25	0	0.000EEQ
11	19	2013	55	23	0	0.000EEQ
11	20	2013	60	33	0	0.000EEQ
11	21	2013	59	27	0	0.000EEQ
11	22	2013	27	11	0.02	0.200 R
11	23	2013	30	11	0	0.000EEQ
11	24	2013	22	10	0	0.000EEQ
11	25	2013	35	10	0	0.000EEQ
11	26	2013	44	21	0	0.000EEQ
11	27	2013	28	7	0	0.000EEQ
11	28	2013	35	6	0	0.000EEQ
11	29	2013	31	17	0	0.000EEQ
11	30	2013	46	17	0	0.000EEQ
12	1	2013	57	22	0	0.000EEQ
12	2	2013	47	26	0	0.000EEQ
12	3	2013	60	29	0	0.000EEQ
12	4	2013	39	19	0.01	0.000EEQ
12	5	2013	19	5	0	0.000 R
12	6	2013	14	-3	0	0.000EEQ
12	7	2013	9	-6	0	0.000EEQ
12	8	2013	10	-4	0.06	1.000 R
12	9	2013	14	-6	0.03	1.200 R
12	10	2013	18	-9	0	0.000EEQ
12	11	2013	28	2	0	0.000 R
12	12	2013	12	-2	0	0.000EEQ
12	13	2013	31	7	0	0.000EEQ
12	14	2013	33	13	0	0.000EEQ
12	15	2013	23	11	0	0.000EEQ
12	16	2013	32	16	0	0.000EEQ
12	17	2013	48	16	0	0.000EEQ
12	18	2013	40	21	0	0.000EEQ
12	19	2013	58	29	0	0.000EEQ
12	20	2013	32	8	0.02	0.100 R
12	21	2013	16	8	0	0.000 R
12	22	2013	22	13	0	0.000EEQ
12	23	2013	19	2	0	0.000 R
12	24	2013	11	-2	0	0.000EEQ
12	25	2013	26	11	0	0.000 R
12	26	2013	41	16	0	0.000EEQ
12	27	2013	49	18	0	0.000EEQ
12	28	2013	60	18	0	0.000EEQ
12	29	2013	58	3	0	0.000EEQ
12	30	2013	12	1	0	0.000EEQ
12	31	2013	40	7	0	0.000 R

## Sheet: soil temp
Alley	Inrow	Row	Plant	temp1	temp2	mean May 28 2012 (°C)							Temperature ( C)
CRF	GLY	19	1	19.3	19.4	19.35							T1	T2	mean		T1	T2	mean
CRF	DG	19	2	20.7	20.9	20.8			Alley	Inrow	Row	Plant	2013-04-05	2013-04-05	2013-04-05		2013-05-24	2013-05-24	2013-05-24
CRF	CG	19	3	21.3	21.6	21.45			CRF	GLY	19	1	7.5	7.3	7.4		16.3	16	16.15
KB	NSC	19	4	19.2	19.2	19.2			CRF	DG	19	2	7.8	8	7.9		16.4	16.7	16.55
CRF	CRF	19	5	18.9	19	18.95			CRF	CG	19	3	9	9	9		18	18	18
RV	GLY	19	6	20.2	20.3	20.25			KB	NSC	19	4	7.1	7.1	7.1		15.8	15.9	15.85
RV	DG	19	7	21.7	21.4	21.55			CRF	CRF	19	5	7.5	7.3	7.4		16.1	16.1	16.1
RV	CRF	21	8	18.4	18.3	18.35			RV	GLY	19	6	7.8	7.8	7.8		16	16.1	16.05
RV	CG	21	9	21.2	20.6	20.9			RV	DG	19	7	8.1	8.1	8.1		16.4	16.6	16.5
KB	DG	21	10	21.4	21.8	21.6			RV	CRF	21	8	7	6.9	6.95		15.5	15.5	15.5
RV	NSC	21	11	19.3	19.4	19.35			RV	CG	21	9	9.4	9.4	9.4		17.7	17.7	17.7
RV	CG	21	12	21.8	21.8	21.8			KB	DG	21	10	7.5	7.5	7.5		16.6	16.9	16.75
RV	CG	21	13	21.4	21.8	21.6			RV	NSC	21	11	7.6	7.6	7.6		15.6	15.5	15.55
KB	GLY	21	14	20.4	20.4	20.4			RV	CG	21	12	9.4	9.3	9.35		18.4	18.3	18.35
KB	DG	23	15	21.5	21.7	21.6			RV	CG	21	13	9.8	9.8	9.8		17.9	17.8	17.85
CRF	CRF	23	16	19	19.5	19.25			KB	GLY	21	14	8.1	7.9	8		16.5	16.6	16.55
KB	NSC	23	17	19.2	19.1	19.15			KB	DG	23	15	7.5	7.2	7.35		16.7	17	16.85
KB	GLY	23	18	19.9	19.8	19.85			CRF	CRF	23	16	7.1	7	7.05		15.9	15.5	15.7
CRF	GLY	23	19	20	20	20			KB	NSC	23	17	6.7	6.6	6.65		15.4	15.3	15.35
RV	DG	23	20	22.1	22.5	22.3			KB	GLY	23	18	7.4	7.5	7.45		16	16.7	16.35
RV	NSC	23	21	19.1	19	19.05			CRF	GLY	23	19	7.4	7.3	7.35		16.8	16.5	16.65
KB	CG	25	22	21	21.1	21.05			RV	DG	23	20	8.2	8	8.1		16.6	16.7	16.65
RV	GLY	25	23	20.2	20.2	20.2			RV	NSC	23	21	8.1	8.1	8.1		15.4	15.5	15.45
KB	GLY	25	24	19.9	20	19.95			KB	CG	25	22	8.7	8.8	8.75		18.1	18.1	18.1
RV	CRF	25	25	19.1	19.3	19.2			RV	GLY	25	23	7.1	7	7.05		15.9	15.9	15.9
RV	NSC	25	26	19.8	19.7	19.75			KB	GLY	25	24	7.3	7	7.15		15.9	15.9	15.9
CRF	DG	25	27	22	21.1	21.55			RV	CRF	25	25	7.2	7.2	7.2		15.7	15.6	15.65
RV	GLY	25	28	20.1	20.1	20.1			RV	NSC	25	26	7.2	7.3	7.25		15.5	15.6	15.55
CRF	NSC	25	29	19.4	19.4	19.4			CRF	DG	25	27	7.7	7.6	7.65		16	16	16
KB	GLY	27	30	20.6	20.3	20.45			RV	GLY	25	28	7.6	7.8	7.7		16	15.9	15.95
CRF	DG	27	31	22.5	22.1	22.3			CRF	NSC	25	29	7.8	7.9	7.85		15.6	15.6	15.6
CRF	CRF	27	32	20	19.6	19.8			KB	GLY	27	30	7.3	7.4	7.35		16.3	16.7	16.5
CRF	CRF	27	33	19.6	19.7	19.65			CRF	DG	27	31	7.2	6.9	7.05		16.9	17.1	17
KB	CRF	27	34	19.4	19.3	19.35			CRF	CRF	27	32	7	6.9	6.95		15.8	15.8	15.8
KB	CRF	27	35	19	19.1	19.05			CRF	CRF	27	33	6.8	6.7	6.75		15.7	15.8	15.75
KB	NSC	27	36	19.3	19.4	19.35			KB	CRF	27	34	6.7	6.5	6.6		15.8	15.7	15.75
CRF	NSC	27	37	19.2	19.3	19.25			KB	CRF	27	35	6.7	6.6	6.65		15.5	15.2	15.35
RV	NSC	29	38	20	20	20			KB	NSC	27	36	6.9	6.9	6.9		16	16	16
CRF	CG	29	39	21.7	21.8	21.75			CRF	NSC	27	37	7.8	7.4	7.6		16.1	16.4	16.25
KB	CG	29	40	21.7	21.9	21.8			RV	NSC	29	38	7.3	7.5	7.4		15.9	16.1	16
KB	DG	29	41	21.9	22.2	22.05			CRF	CG	29	39	8.8	8.7	8.75		17.9	17.9	17.9
RV	DG	29	42	21.6	22.4	22			KB	CG	29	40	8.3	8.2	8.25		17.8	17.4	17.6
KB	DG	29	43	21.1	21.2	21.15			KB	DG	29	41	7.5	7.4	7.45		16.3	16.2	16.25
CRF	CG	29	44	21.8	21.8	21.8			RV	DG	29	42	7.4	7.4	7.4		16.4	16.3	16.35
RV	CRF	29	45	19.4	19.5	19.45			KB	DG	29	43	7.5	7.5	7.5		16.1	16.1	16.1
KB	CG	31	46	21.4	21.4	21.4			CRF	CG	29	44	8.4	8.4	8.4		17.8	17.8	17.8
RV	CRF	31	47	19.9	19.9	19.9			RV	CRF	29	45	6.8	6.8	6.8		16	16.1	16.05
KB	NSC	31	48	20	19.7	19.85			KB	CG	31	46	7.9	8.1	8		17.1	17.2	17.15
CRF	CG	31	49	21.7	21.7	21.7			RV	CRF	31	47	7.2	7.3	7.25		15.8	15.8	15.8
CRF	DG	31	50	21.8	21.8	21.8			KB	NSC	31	48	7	7	7		15.5	15.4	15.45
CRF	NSC	31	51	20	20	20			CRF	CG	31	49	9	9	9		17.6	17.7	17.65
CRF	GLY	31	52	20.5	20.5	20.5			CRF	DG	31	50	7.3	7.5	7.4		16.7	17.2	16.95
KB	CRF	31	53	19.9	19.9	19.9			CRF	NSC	31	51	7.3	7.2	7.25		15.6	15.7	15.65
KB	CG	31	54	21.5	21.5	21.5			CRF	GLY	31	52	7.3	7.7	7.5		15.7	15.8	15.75
									KB	CRF	31	53	7.5	7.4	7.45		16.1	16	16.05
									KB	CG	31	54	9.2	9.1	9.15		18.1	18	18.05

## Sheet: reflectance & transmittance
Date	DOY	Time	Site	Crop	Plot	Row	Subfield	Average	Scan Cnt	Battery	Line Quantum Sensor
										0
										115
										0
										0
										0
										0
Date	DOY	Time	Site	Crop	Plot	Row	Subfield	Average	Scan Cnt	Battery	Line Quantum Sensor
20120725	207	12:21:03	Fox Run	Grape	1	19	Incoming Start	1	1	12.366	-17.409
20120725	207	12:21:07	Fox Run	Grape	1	19	Reflected	1	2	12.369	-17.617
20120725	207	12:21:12	Fox Run	Grape	1	19	Transmitted	10	3	12.3678	-18.692
20120725	207	12:30:59	Fox Run	Grape	1	19	Incoming Start	6	4	12.3698	-19.0478
20120725	207	12:31:19	Fox Run	Grape	1	19	Reflected	6	5	12.369	-1.8367
20120725	207	12:32:27	Fox Run	Grape	1	19	Transmitted	6	6	12.371	-3.97285
20120725	207	12:32:56	Fox Run	Grape	1	19	Soil Reflected	6	7	12.369	-1.06092
20120725	207	12:33:15	Fox Run	Grape	1	19	Incoming End	6	8	12.369	-19.3093
20120725	207	12:33:44	Fox Run	Grape	2	19	Incoming Start	6	9	12.369	-19.3055
20120725	207	12:34:00	Fox Run	Grape	2	19	Reflected	6	10	12.3695	-1.84045
20120725	207	12:34:32	Fox Run	Grape	2	19	Transmitted	6	11	12.3702	-5.47892
20120725	207	12:34:50	Fox Run	Grape	2	19	Soil Reflected	6	12	12.3718	-0.67991
20120725	207	12:35:09	Fox Run	Grape	2	19	Incoming End	6	13	12.3722	-19.4447
20120725	207	12:35:48	Fox Run	Grape	3	19	Incoming Start	6	14	12.372	-19.0772
20120725	207	12:36:05	Fox Run	Grape	3	19	Reflected	6	15	12.372	-1.6895
20120725	207	12:36:43	Fox Run	Grape	3	19	Transmitted	6	16	12.373	-1.84363
20120725	207	12:37:01	Fox Run	Grape	3	19	Soil Reflected	6	17	12.374	-0.70354
20120725	207	12:37:22	Fox Run	Grape	3	19	Incoming End	6	18	12.374	-19.7012
20120725	207	12:37:48	Fox Run	Grape	4	19	Incoming Start	6	19	12.3723	-19.7255
20120725	207	12:38:08	Fox Run	Grape	4	19	Reflected	6	20	12.373	-1.9366
20120725	207	12:38:39	Fox Run	Grape	4	19	Transmitted	6	21	12.373	-2.7463
20120725	207	12:38:59	Fox Run	Grape	4	19	Soil Reflected	6	22	12.373	-0.96553
20120725	207	12:39:21	Fox Run	Grape	4	19	Incoming End	6	23	12.373	-19.8585
20120725	207	12:39:52	Fox Run	Grape	5	19	Incoming Start	6	24	12.373	-19.6142
20120725	207	12:40:07	Fox Run	Grape	5	19	Reflected	6	25	12.373	-1.6833
20120725	207	12:40:34	Fox Run	Grape	5	19	Transmitted	6	26	12.373	-4.34965
20120725	207	12:40:49	Fox Run	Grape	5	19	Soil Reflected	6	27	12.373	-0.69631
20120725	207	12:41:10	Fox Run	Grape	5	19	Incoming End	6	28	12.373	-19.5915
20120725	207	12:41:34	Fox Run	Grape	6	19	Incoming Start	6	29	12.372	-20.0388
20120725	207	12:41:57	Fox Run	Grape	6	19	Reflected	6	30	12.373	-1.8087
20120725	207	12:42:22	Fox Run	Grape	6	19	Transmitted	6	31	12.3722	-5.14593
20120725	207	12:42:42	Fox Run	Grape	6	19	Soil Reflected	6	32	12.371	-1.288
20120725	207	12:43:03	Fox Run	Grape	6	19	Incoming End	6	33	12.3698	-19.843
20120725	207	12:43:28	Fox Run	Grape	7	19	Incoming Start	6	34	12.3715	-19.8688
20120725	207	12:43:44	Fox Run	Grape	7	19	Reflected	6	35	12.3715	-1.703
20120725	207	12:44:08	Fox Run	Grape	7	19	Transmitted	6	36	12.372	-0.78818
20120725	207	12:44:26	Fox Run	Grape	7	19	Soil Reflected	6	37	12.372	-0.51848
20120725	207	12:44:52	Fox Run	Grape	7	19	Incoming End	6	38	12.372	-19.7255
20120725	207	12:45:42	Fox Run	Grape	14	21	Incoming Start	6	39	12.3713	-19.6782
20120725	207	12:45:59	Fox Run	Grape	14	21	Reflected	6	40	12.371	-1.6435
20120725	207	12:46:22	Fox Run	Grape	14	21	Transmitted	6	41	12.371	-0.77549
20120725	207	12:46:39	Fox Run	Grape	14	21	Soil Reflected	6	42	12.3702	-0.80026
20120725	207	12:46:57	Fox Run	Grape	14	21	Incoming End	6	43	12.371	-19.463
20120725	207	12:47:21	Fox Run	Grape	13	21	Incoming Start	6	44	12.371	-19.7058
20120725	207	12:47:36	Fox Run	Grape	13	21	Reflected	6	45	12.371	-1.91143
20120725	207	12:47:59	Fox Run	Grape	13	21	Transmitted	6	46	12.371	-5.94508
20120725	207	12:48:14	Fox Run	Grape	13	21	Soil Reflected	6	47	12.3705	-1.3022
20120725	207	12:48:32	Fox Run	Grape	13	21	Incoming End	6	48	12.371	-19.57
20120725	207	12:48:57	Fox Run	Grape	12	21	Incoming Start	6	49	12.37	-19.6407
20120725	207	12:49:13	Fox Run	Grape	12	21	Reflected	6	50	12.371	-1.58335
20120725	207	12:49:35	Fox Run	Grape	12	21	Transmitted	6	51	12.3695	-3.51073
20120725	207	12:49:49	Fox Run	Grape	12	21	Soil Reflected	6	52	12.37	-0.92128
20120725	207	12:50:10	Fox Run	Grape	12	21	Incoming End	6	53	12.3702	-19.773
20120725	207	12:50:37	Fox Run	Grape	11	21	Incoming Start	6	54	12.3673	-19.6875
20120725	207	12:50:54	Fox Run	Grape	11	21	Reflected	6	55	12.3677	-1.85467
20120725	207	12:51:19	Fox Run	Grape	11	21	Transmitted	6	56	12.3697	-3.0907
20120725	207	12:51:35	Fox Run	Grape	11	21	Soil Reflected	6	57	12.3665	-0.83377
20120725	207	12:51:52	Fox Run	Grape	11	21	Incoming End	6	58	12.3687	-19.7445
20120725	207	12:52:15	Fox Run	Grape	10	21	Incoming Start	6	59	12.3677	-19.633
20120725	207	12:52:30	Fox Run	Grape	10	21	Reflected	6	60	12.3675	-2.08522
20120725	207	12:52:45	Fox Run	Grape	10	21	Transmitted	6	61	12.366	-3.29703
20120725	207	12:53:05	Fox Run	Grape	10	21	Soil Reflected	6	62	12.3665	-0.28562
20120725	207	12:53:28	Fox Run	Grape	10	21	Incoming End	6	63	12.3677	-19.4555
20120725	207	12:53:49	Fox Run	Grape	9	21	Incoming Start	6	64	12.3665	-19.8473
20120725	207	12:54:05	Fox Run	Grape	9	21	Reflected	6	65	12.364	-1.86505
20120725	207	12:54:28	Fox Run	Grape	9	21	Transmitted	6	66	12.3655	-3.57043
20120725	207	12:54:43	Fox Run	Grape	9	21	Soil Reflected	6	67	12.3655	-1.236
20120725	207	12:54:59	Fox Run	Grape	9	21	Incoming End	6	68	12.3665	-19.4453
20120725	207	12:55:22	Fox Run	Grape	8	21	Incoming Start	6	69	12.3655	-19.6458
20120725	207	12:55:38	Fox Run	Grape	8	21	Reflected	6	70	12.3655	-2.0757
20120725	207	12:56:00	Fox Run	Grape	8	21	Transmitted	6	71	12.3655	-4.50915
20120725	207	12:56:15	Fox Run	Grape	8	21	Soil Reflected	6	72	12.366	-0.98228
20120725	207	12:56:31	Fox Run	Grape	8	21	Incoming End	6	73	12.3655	-19.2798
20120725	207	12:58:10	Fox Run	Grape	15	23	Incoming Start	6	74	12.366	-19.2942
20120725	207	12:58:26	Fox Run	Grape	15	23	Reflected	6	75	12.366	-1.7037
20120725	207	12:58:53	Fox Run	Grape	15	23	Transmitted	6	76	12.3655	-3.25597
20120725	207	12:59:08	Fox Run	Grape	15	23	Soil Reflected	6	77	12.3655	-0.66693
20120725	207	12:59:26	Fox Run	Grape	15	23	Incoming End	6	78	12.3653	-19.3422
20120725	207	12:59:52	Fox Run	Grape	16	23	Incoming Start	6	79	12.3653	-18.8468
20120725	207	13:00:07	Fox Run	Grape	16	23	Reflected	6	80	12.3643	-1.88905
20120725	207	13:00:28	Fox Run	Grape	16	23	Transmitted	6	81	12.364	-3.85847
20120725	207	13:00:44	Fox Run	Grape	16	23	Soil Reflected	6	82	12.364	-1.0873
20120725	207	13:01:01	Fox Run	Grape	16	23	Incoming End	6	83	12.364	-19.5545
20120725	207	13:01:28	Fox Run	Grape	17	23	Incoming Start	6	84	12.364	-19.8582
20120725	207	13:01:44	Fox Run	Grape	17	23	Reflected	6	85	12.363	-2.05305
20120725	207	13:02:11	Fox Run	Grape	17	23	Transmitted	6	86	12.3622	-5.83878
20120725	207	13:02:27	Fox Run	Grape	17	23	Soil Reflected	6	87	12.363	-1.27055
20120725	207	13:02:47	Fox Run	Grape	17	23	Incoming End	6	88	12.363	-19.6038
20120725	207	13:03:11	Fox Run	Grape	18	23	Incoming Start	6	89	12.363	-19.7563
20120725	207	13:03:26	Fox Run	Grape	18	23	Reflected	6	90	12.363	-1.84557
20120725	207	13:03:48	Fox Run	Grape	18	23	Transmitted	6	91	12.363	-1.86863
20120725	207	13:04:02	Fox Run	Grape	18	23	Soil Reflected	6	92	12.363	-1.03835
20120725	207	13:04:21	Fox Run	Grape	18	23	Incoming End	6	93	12.363	-19.4952
20120725	207	13:04:46	Fox Run	Grape	19	23	Incoming Start	6	94	12.3622	-19.8023
20120725	207	13:05:02	Fox Run	Grape	19	23	Reflected	6	95	12.363	-1.69865
20120725	207	13:05:20	Fox Run	Grape	19	23	Transmitted	6	96	12.363	-0.95028
20120725	207	13:05:35	Fox Run	Grape	19	23	Soil Reflected	6	97	12.363	-0.74558
20120725	207	13:05:53	Fox Run	Grape	19	23	Incoming End	6	98	12.363	-19.5357
20120725	207	13:06:22	Fox Run	Grape	20	23	Incoming Start	6	99	12.363	-19.982
20120725	207	13:06:39	Fox Run	Grape	20	23	Reflected	6	100	12.363	-1.89885
20120725	207	13:06:59	Fox Run	Grape	20	23	Transmitted	6	101	12.363	-2.25373
20120725	207	13:07:14	Fox Run	Grape	20	23	Soil Reflected	6	102	12.3635	-0.82149
20120725	207	13:07:36	Fox Run	Grape	20	23	Incoming End	6	103	12.363	-19.9842
20120725	207	13:08:06	Fox Run	Grape	21	23	Incoming Start	6	104	12.3622	-19.4728
20120725	207	13:08:22	Fox Run	Grape	21	23	Reflected	6	105	12.363	-1.77005
20120725	207	13:08:48	Fox Run	Grape	21	23	Transmitted	6	106	12.363	-1.46138
20120725	207	13:09:03	Fox Run	Grape	21	23	Soil Reflected	6	107	12.363	-0.67127
20120725	207	13:09:24	Fox Run	Grape	21	23	Incoming End	6	108	12.363	-19.9053
20120725	207	13:10:14	Fox Run	Grape	29	25	Incoming Start	6	109	12.363	-19.8847
20120725	207	13:10:29	Fox Run	Grape	29	25	Reflected	6	110	12.363	-1.28805
20120725	207	13:10:50	Fox Run	Grape	29	25	Transmitted	6	111	12.361	-2.42753
20120725	207	13:11:06	Fox Run	Grape	29	25	Soil Reflected	6	112	12.3625	-0.70757
20120725	207	13:11:24	Fox Run	Grape	29	25	Incoming End	6	113	12.363	-19.2453
20120725	207	13:11:51	Fox Run	Grape	28	25	Incoming Start	6	114	12.3605	-18.859
20120725	207	13:12:08	Fox Run	Grape	28	25	Reflected	6	115	12.3595	-1.27925
20120725	207	13:12:32	Fox Run	Grape	28	25	Transmitted	6	116	12.359	-0.73617
20120725	207	13:12:47	Fox Run	Grape	28	25	Soil Reflected	6	117	12.3575	-0.62558
20120725	207	13:13:06	Fox Run	Grape	28	25	Incoming End	6	118	12.3595	-19.6012
20120725	207	13:13:31	Fox Run	Grape	27	25	Incoming Start	6	119	12.357	-19.6922
20120725	207	13:13:49	Fox Run	Grape	27	25	Reflected	6	120	12.356	-1.2016
20120725	207	13:14:12	Fox Run	Grape	27	25	Transmitted	6	121	12.36	-1.35017
20120725	207	13:14:27	Fox Run	Grape	27	25	Soil Reflected	6	122	12.359	-0.51223
20120725	207	13:14:48	Fox Run	Grape	27	25	Incoming End	6	123	12.358	-19.603
20120725	207	13:15:14	Fox Run	Grape	26	25	Incoming Start	6	124	12.358	-19.5963
20120725	207	13:15:31	Fox Run	Grape	26	25	Reflected	6	125	12.3595	-1.4668
20120725	207	13:15:54	Fox Run	Grape	26	25	Transmitted	6	126	12.358	-2.6932
20120725	207	13:16:10	Fox Run	Grape	26	25	Soil Reflected	6	127	12.358	-0.68774
20120725	207	13:16:27	Fox Run	Grape	26	25	Incoming End	6	128	12.3585	-16.8078
20120725	207	13:16:54	Fox Run	Grape	25	25	Incoming Start	6	129	12.357	-19.6405
20120725	207	13:17:10	Fox Run	Grape	25	25	Reflected	6	130	12.357	-1.5724
20120725	207	13:17:30	Fox Run	Grape	25	25	Transmitted	6	131	12.358	-4.3525
20120725	207	13:17:46	Fox Run	Grape	25	25	Soil Reflected	6	132	12.3575	-0.89461
20120725	207	13:18:07	Fox Run	Grape	25	25	Incoming End	6	133	12.357	-19.8638
20120725	207	13:18:31	Fox Run	Grape	24	25	Incoming Start	6	134	12.3575	-19.4238
20120725	207	13:18:46	Fox Run	Grape	24	25	Reflected	6	135	12.356	-1.6275
20120725	207	13:19:11	Fox Run	Grape	24	25	Transmitted	6	136	12.3565	-3.34072
20120725	207	13:19:28	Fox Run	Grape	24	25	Soil Reflected	6	137	12.357	-1.25605
20120725	207	13:19:49	Fox Run	Grape	24	25	Incoming End	6	138	12.356	-19.8713
20120725	207	13:20:17	Fox Run	Grape	23	25	Incoming Start	6	139	12.356	-19.7483
20120725	207	13:20:33	Fox Run	Grape	23	25	Reflected	6	140	12.3565	-1.28135
20120725	207	13:21:02	Fox Run	Grape	23	25	Transmitted	6	141	12.3565	-2.97097
20120725	207	13:21:43	Fox Run	Grape	23	25	Soil Reflected	6	142	12.3565	-0.86873
20120725	207	13:22:02	Fox Run	Grape	23	25	Incoming End	6	143	12.3565	-19.718
20120725	207	13:22:26	Fox Run	Grape	22	25	Incoming Start	6	144	12.356	-19.6755
20120725	207	13:22:42	Fox Run	Grape	22	25	Reflected	1	145	12.357	-1.2214
20120725	207	13:22:45	Fox Run	Grape	22	25	Transmitted	6	146	12.3555	-1.2841
20120725	207	13:23:20	Fox Run	Grape	22	25	Soil Reflected	6	147	12.3565	-2.79435
20120725	207	13:23:36	Fox Run	Grape	22	25	Incoming End	6	148	12.3565	-0.80876
20120725	207	13:23:56	Fox Run	Grape	22	25	Incoming Start	6	149	12.3545	-19.4287
20120725	207	13:26:20	Fox Run	Grape	30	27	Reflected	6	150	12.353	-19.3478
20120725	207	13:26:35	Fox Run	Grape	30	27	Transmitted	6	151	12.353	-1.0981
20120725	207	13:26:59	Fox Run	Grape	30	27	Soil Reflected	6	152	12.3525	-0.60794
20120725	207	13:27:13	Fox Run	Grape	30	27	Incoming End	6	153	12.353	-0.50341
20120725	207	13:27:58	Fox Run	Grape	30	27	Incoming End	6	154	12.351	-19.1585
20120725	207	13:30:00	Fox Run	Grape	31	27	Incoming Start	6	155	12.3502	-19.2982
20120725	207	13:30:17	Fox Run	Grape	31	27	Reflected	6	156	12.351	-1.2467
20120725	207	13:30:39	Fox Run	Grape	31	27	Transmitted	6	157	12.351	-0.47535
20120725	207	13:30:54	Fox Run	Grape	31	27	Soil Reflected	6	158	12.351	-0.44454
20120725	207	13:31:13	Fox Run	Grape	31	27	Incoming End	6	159	12.351	-19.854
20120725	207	13:31:55	Fox Run	Grape	32	27	Incoming Start	6	160	12.351	-19.4483
20120725	207	13:32:11	Fox Run	Grape	32	27	Reflected	6	161	12.351	-1.45957
20120725	207	13:32:40	Fox Run	Grape	32	27	Transmitted	6	162	12.3497	-6.77698
20120725	207	13:32:56	Fox Run	Grape	32	27	Soil Reflected	6	163	12.351	-0.87642
20120725	207	13:33:18	Fox Run	Grape	32	27	Incoming End	6	164	12.3503	-19.5842
20120725	207	13:33:49	Fox Run	Grape	33	27	Incoming Start	6	165	12.3483	-19.9563
20120725	207	13:34:06	Fox Run	Grape	33	27	Reflected	6	166	12.3487	-1.3226
20120725	207	13:34:29	Fox Run	Grape	33	27	Transmitted	6	167	12.351	-1.21587
20120725	207	13:34:43	Fox Run	Grape	33	27	Soil Reflected	6	168	12.351	-0.62719
20120725	207	13:35:00	Fox Run	Grape	33	27	Incoming End	6	169	12.347	-20.449
20120725	207	13:35:26	Fox Run	Grape	34	27	Incoming Start	6	170	12.3472	-20.1227
20120725	207	13:35:42	Fox Run	Grape	34	27	Reflected	6	171	12.349	-1.6307
20120725	207	13:36:05	Fox Run	Grape	34	27	Transmitted	6	172	12.348	-1.18893
20120725	207	13:36:18	Fox Run	Grape	34	27	Soil Reflected	6	173	12.3488	-0.70476
20120725	207	13:36:37	Fox Run	Grape	34	27	Incoming End	6	174	12.3465	-20.5528
20120725	207	13:37:03	Fox Run	Grape	35	27	Incoming Start	6	175	12.349	-18.6908
20120725	207	13:37:17	Fox Run	Grape	35	27	Reflected	6	176	12.347	-1.29453
20120725	207	13:37:45	Fox Run	Grape	35	27	Transmitted	6	177	12.348	-1.3853
20120725	207	13:37:59	Fox Run	Grape	35	27	Soil Reflected	6	178	12.3475	-0.89732
20120725	207	13:38:16	Fox Run	Grape	35	27	Incoming End	6	179	12.3485	-20.1607
20120725	207	13:38:44	Fox Run	Grape	36	27	Incoming Start	6	180	12.348	-9.79625
20120725	207	13:39:03	Fox Run	Grape	36	27	Reflected	6	181	12.3455	-0.32845
20120725	207	13:39:32	Fox Run	Grape	36	27	Transmitted	6	182	12.3475	-0.71907
20120725	207	13:39:47	Fox Run	Grape	36	27	Soil Reflected	6	183	12.347	-0.45498
20120725	207	13:40:06	Fox Run	Grape	36	27	Incoming End	6	184	12.3445	-19.6633
20120725	207	13:40:37	Fox Run	Grape	37	27	Incoming Start	6	185	12.3455	-19.7503
20120725	207	13:40:55	Fox Run	Grape	37	27	Reflected	6	186	12.3455	-1.29565
20120725	207	13:41:23	Fox Run	Grape	37	27	Transmitted	6	187	12.3455	-1.70055
20120725	207	13:41:36	Fox Run	Grape	37	27	Soil Reflected	6	188	12.3445	-0.6657
20120725	207	13:41:55	Fox Run	Grape	37	27	Incoming End	6	189	12.345	-19.9642
20120725	207	13:42:47	Fox Run	Grape	45	29	Incoming Start	6	190	12.3435	-19.631
20120725	207	13:43:03	Fox Run	Grape	45	29	Reflected	6	191	12.345	-1.43095
20120725	207	13:43:23	Fox Run	Grape	45	29	Transmitted	6	192	12.345	-1.45515
20120725	207	13:43:37	Fox Run	Grape	45	29	Soil Reflected	6	193	12.345	-0.65634
20120725	207	13:43:59	Fox Run	Grape	45	29	Incoming End	6	194	12.343	-19.8112
20120725	207	13:44:25	Fox Run	Grape	44	29	Incoming Start	6	195	12.3435	-19.7078
20120725	207	13:44:41	Fox Run	Grape	44	29	Reflected	6	196	12.3435	-1.4447
20120725	207	13:45:03	Fox Run	Grape	44	29	Transmitted	6	197	12.3435	-1.552
20120725	207	13:45:18	Fox Run	Grape	44	29	Soil Reflected	6	198	12.344	-0.8544
20120725	207	13:45:36	Fox Run	Grape	44	29	Incoming End	6	199	12.3425	-19.8385
20120725	207	13:45:59	Fox Run	Grape	43	29	Incoming Start	6	200	12.3425	-19.5792
20120725	207	13:46:17	Fox Run	Grape	43	29	Reflected	6	201	12.343	-1.4876
20120725	207	13:46:49	Fox Run	Grape	43	29	Transmitted	6	202	12.3425	-0.5375
20120725	207	13:47:06	Fox Run	Grape	43	29	Soil Reflected	6	203	12.3425	-0.50724
20120725	207	13:47:30	Fox Run	Grape	43	29	Incoming End	6	204	12.342	-19.3995
20120725	207	13:47:56	Fox Run	Grape	42	29	Incoming Start	6	205	12.3415	-19.555
20120725	207	13:48:13	Fox Run	Grape	42	29	Reflected	6	206	12.3425	-1.44965
20120725	207	13:48:38	Fox Run	Grape	42	29	Transmitted	6	207	12.342	-1.9481
20120725	207	13:48:53	Fox Run	Grape	42	29	Soil Reflected	6	208	12.343	-0.51879
20120725	207	13:49:11	Fox Run	Grape	42	29	Incoming End	6	209	12.3415	-19.5752
20120725	207	13:49:35	Fox Run	Grape	41	29	Incoming Start	6	210	12.3405	-19.8477
20120725	207	13:49:51	Fox Run	Grape	41	29	Reflected	6	211	12.341	-1.4359
20120725	207	13:50:16	Fox Run	Grape	41	29	Transmitted	6	212	12.3425	-3.90608
20120725	207	13:50:35	Fox Run	Grape	41	29	Soil Reflected	6	213	12.342	-0.77902
20120725	207	13:51:01	Fox Run	Grape	41	29	Incoming End	6	214	12.34	-19.7225
20120725	207	13:51:25	Fox Run	Grape	40	29	Incoming Start	6	215	12.34	-19.0645
20120725	207	13:51:41	Fox Run	Grape	40	29	Reflected	6	216	12.34	-1.48925
20120725	207	13:52:05	Fox Run	Grape	40	29	Transmitted	6	217	12.34	-2.26775
20120725	207	13:52:21	Fox Run	Grape	40	29	Soil Reflected	6	218	12.3405	-0.91711
20120725	207	13:52:43	Fox Run	Grape	40	29	Incoming End	6	219	12.34	-19.5943
20120725	207	13:53:21	Fox Run	Grape	39	29	Incoming Start	6	220	12.34	-19.4942
20120725	207	13:53:36	Fox Run	Grape	39	29	Reflected	6	221	12.34	-1.06125
20120725	207	13:54:07	Fox Run	Grape	39	29	Transmitted	6	222	12.34	-0.72345
20120725	207	13:54:24	Fox Run	Grape	39	29	Soil Reflected	6	223	12.34	-0.68163
20120725	207	13:54:44	Fox Run	Grape	39	29	Incoming End	6	224	12.34	-19.7105
20120725	207	13:55:12	Fox Run	Grape	38	29	Incoming Start	6	225	12.34	-19.225
20120725	207	13:55:27	Fox Run	Grape	38	29	Reflected	6	226	12.3395	-1.33468
20120725	207	13:55:53	Fox Run	Grape	38	29	Transmitted	6	227	12.34	-0.97761
20120725	207	13:56:08	Fox Run	Grape	38	29	Soil Reflected	6	228	12.34	-0.49293
20120725	207	13:56:27	Fox Run	Grape	38	29	Incoming End	6	229	12.3395	-19.1805
Date	DOY	Time	Site	Crop	Plot	Row	Subfield	Average	Scan Cnt	Battery	Line Quantum Sensor
										0
										115
										0
										0
										0
										0
Date	DOY	Time	Site	Crop	Plot	Row	Subfield	Average	Scan Cnt	Battery	Line Quantum Sensor
20120725	207	14:09:11	foxrun	grape	46	31	Incoming Start	6	1	12.329	-19.2295
20120725	207	14:09:55	foxrun	grape	46	31	Reflected	6	2	12.329	-1.3687
20120725	207	14:11:00	foxrun	grape	46	31	Transmitted	6	3	12.329	-0.73058
20120725	207	14:11:20	foxrun	grape	46	31	Soil Reflected	6	4	12.329	-0.44286
20120725	207	14:11:39	foxrun	grape	46	31	Incoming End	6	5	12.3285	-17.3293
20120725	207	14:12:19	foxrun	grape	47	31	Incoming Start	6	6	12.3257	-18.4517
20120725	207	14:12:37	foxrun	grape	47	31	Reflected	6	7	12.324	-1.2961
20120725	207	14:13:03	foxrun	grape	47	31	Transmitted	6	8	12.324	-2.55208
20120725	207	14:13:17	foxrun	grape	47	31	Soil Reflected	6	9	12.3245	-0.72673
20120725	207	14:13:38	foxrun	grape	47	31	Incoming End	6	10	12.3255	-17.7538
20120725	207	14:14:16	foxrun	grape	48	31	Incoming Start	6	11	12.3237	-19.2778
20120725	207	14:14:32	foxrun	grape	48	31	Reflected	6	12	12.3222	-1.11405
20120725	207	14:14:53	foxrun	grape	48	31	Transmitted	6	13	12.3235	-1.1971
20120725	207	14:15:08	foxrun	grape	48	31	Soil Reflected	6	14	12.3218	-0.79934
20120725	207	14:15:29	foxrun	grape	48	31	Incoming End	6	15	12.3255	-19.215
20120725	207	14:15:59	foxrun	grape	49	31	Incoming Start	6	16	12.3213	-19.2888
20120725	207	14:16:16	foxrun	grape	49	31	Reflected	6	17	12.3227	-1.4655
20120725	207	14:16:42	foxrun	grape	49	31	Transmitted	6	18	12.3217	-1.72132
20120725	207	14:16:55	foxrun	grape	49	31	Soil Reflected	6	19	12.3213	-1.01275
20120725	207	14:17:14	foxrun	grape	49	31	Incoming End	6	20	12.3207	-19.9013
20120725	207	14:17:44	foxrun	grape	50	31	Incoming Start	6	21	12.321	-19.3787
20120725	207	14:18:00	foxrun	grape	50	31	Reflected	6	22	12.321	-1.22789
20120725	207	14:18:26	foxrun	grape	50	31	Transmitted	6	23	12.3215	-1.20866
20120725	207	14:18:42	foxrun	grape	50	31	Soil Reflected	6	24	12.322	-0.54629
20120725	207	14:18:59	foxrun	grape	50	31	Incoming End	6	25	12.3225	-19.3857
20120725	207	14:19:31	foxrun	grape	51	31	Incoming Start	6	26	12.322	-19.6713
20120725	207	14:19:48	foxrun	grape	51	31	Reflected	6	27	12.3215	-1.7087
20120725	207	14:20:13	foxrun	grape	51	31	Transmitted	6	28	12.3222	-3.85978
20120725	207	14:20:29	foxrun	grape	51	31	Soil Reflected	6	29	12.3215	-0.96989
20120725	207	14:20:47	foxrun	grape	51	31	Incoming End	6	30	12.3202	-20.1488
20120725	207	14:21:25	foxrun	grape	52	31	Incoming Start	6	31	12.3215	-18.655
20120725	207	14:21:43	foxrun	grape	52	31	Reflected	6	32	12.32	-1.6515
20120725	207	14:22:16	foxrun	grape	52	31	Transmitted	6	33	12.32	-3.64953
20120725	207	14:22:33	foxrun	grape	52	31	Soil Reflected	6	34	12.32	-1.0089
Date	DOY	Time	Site	Crop	Plot	Row	Subfield	Average	Scan Cnt	Battery	Line Quantum Sensor
										0
										115
										0
										0
										0
										0
Date	DOY	Time	Site	Crop	Plot	Row	Subfield	Average	Scan Cnt	Battery	Line Quantum Sensor
20120725	207	14:25:51	foxrun	grape	52	31	Incoming End	10	1	12.3152	-16.5929
20120725	207	14:26:37	foxrun	grape	53	31	Incoming Start	10	2	12.3138	-13.8012
20120725	207	14:27:01	foxrun	grape	53	31	Reflected	10	3	12.3111	-1.02555
20120725	207	14:27:46	foxrun	grape	53	31	Transmitted	6	4	12.3115	-1.2488
20120725	207	14:28:01	foxrun	grape	53	31	Soil Reflected	6	5	12.311	-0.65356
20120725	207	14:28:22	foxrun	grape	53	31	Incoming End	6	6	12.3105	-19.6237
20120725	207	14:28:51	foxrun	grape	54	31	Incoming Start	6	7	12.3115	-13.3837
20120725	207	14:29:05	foxrun	grape	54	31	Reflected	6	8	12.311	-1.03921
20120725	207	14:29:31	foxrun	grape	54	31	Transmitted	6	9	12.311	-0.57489
20120725	207	14:29:45	foxrun	grape	54	31	Soil Reflected	6	10	12.3105	-0.36364
20120725	207	14:30:02	foxrun	grape	54	31	Incoming End	6	11	12.313	-19.4413

## Sheet: soil moisture
Alley	Inrow	Row	Plant	Year	Date	alley TDR reading	inrow TDR reading		year/date key:
CRF	GLY	19	1	1	1	43.9	48.7		year 1
CRF	DG	19	2	1	1	44.1	57.7		1	may 11 2012
CRF	CG	19	3	1	1	44.6	48.1		2	may 29 2012
KB	NSC	19	4	1	1	40.2	29.9		3	june 12 2012
CRF	CRF	19	5	1	1	54	31		4	june 25 2012
RV	GLY	19	6	1	1	48.5	55.7		5	july 10 2012
RV	DG	19	7	1	1	46.7	55.1		year 2
RV	CRF	21	8	1	1	42	35.2		1	june 10 2013
RV	CG	21	9	1	1	50.5	52.6		2	june 28 2013
KB	DG	21	10	1	1	44.7	67.1		3	july 3 2013
RV	NSC	21	11	1	1	55.3	49.5		4	july 12 2013
RV	CG	21	12	1	1	45	52.5		5	july 26 2013
RV	CG	21	13	1	1	42.9	42.7		6	aug 8 2013
KB	GLY	21	14	1	1	46.3	56.1
KB	DG	23	15	1	1	38.5	54.3
CRF	CRF	23	16	1	1	39.8	36.4
KB	NSC	23	17	1	1	39.7	28.4
KB	GLY	23	18	1	1	37.4	49
CRF	GLY	23	19	1	1	41.2	48.7
RV	DG	23	20	1	1	53.3	40.6
RV	NSC	23	21	1	1	50.7	48.2
KB	CG	25	22	1	1	44.7	52.7
RV	GLY	25	23	1	1	46.1	50.2
KB	GLY	25	24	1	1	32.5	55.6
RV	CRF	25	25	1	1	46.9	44.1
RV	NSC	25	26	1	1	41.6	45.2
CRF	DG	25	27	1	1	39.3	44
RV	GLY	25	28	1	1	57.9	49.3
CRF	NSC	25	29	1	1	42.8	39.7
KB	GLY	27	30	1	1	44	50.4
CRF	DG	27	31	1	1	40.9	56.9
CRF	CRF	27	32	1	1	45.1	25.8
CRF	CRF	27	33	1	1	42.6	35.4
KB	CRF	27	34	1	1	33.8	32.5
KB	CRF	27	35	1	1	25.8	31.1
KB	NSC	27	36	1	1	33.5	46.7
CRF	NSC	27	37	1	1	41.4	46.4
RV	NSC	29	38	1	1	46	40.4
CRF	CG	29	39	1	1	42.4	43.5
KB	CG	29	40	1	1	39.7	47.9
KB	DG	29	41	1	1	28.7	50.6
RV	DG	29	42	1	1	37.3	66.6
KB	DG	29	43	1	1	36.4	45.9
CRF	CG	29	44	1	1	32.7	48.5
RV	CRF	29	45	1	1	42.5	31.9
KB	CG	31	46	1	1	45.7	53.5
RV	CRF	31	47	1	1	41.8	40
KB	NSC	31	48	1	1	36.1	35.9
CRF	CG	31	49	1	1	47.6	49.8
CRF	DG	31	50	1	1	46.7	55
CRF	NSC	31	51	1	1	41.4	39.9
CRF	GLY	31	52	1	1	40.1	40.9
KB	CRF	31	53	1	1	37.4	30.2
KB	CG	31	54	1	1	42	46.6
CRF	GLY	19	1	1	2	47.1	48
CRF	DG	19	2	1	2	45.6	66.9
CRF	CG	19	3	1	2	48.1	48.3
KB	NSC	19	4	1	2	49.2	42.1
CRF	CRF	19	5	1	2	50.2	37.9
RV	GLY	19	6	1	2	47.9	49.7
RV	DG	19	7	1	2	50.1	71.6
RV	CRF	21	8	1	2	53.2	42.8
RV	CG	21	9	1	2	61.1	58.8
KB	DG	21	10	1	2	44.5	69.8
RV	NSC	21	11	1	2	51.1	49.8
RV	CG	21	12	1	2	51.5	48.8
RV	CG	21	13	1	2	50.1	47.2
KB	GLY	21	14	1	2	46.7	50.7
KB	DG	23	15	1	2	54.9	67.3
CRF	CRF	23	16	1	2	56	48.4
KB	NSC	23	17	1	2	51.4	44.5
KB	GLY	23	18	1	2	51.8	51
CRF	GLY	23	19	1	2	51.3	50.5
RV	DG	23	20	1	2	48.2	55.5
RV	NSC	23	21	1	2	58.3	48.3
KB	CG	25	22	1	2	58.2	51.6
RV	GLY	25	23	1	2	53.6	55.7
KB	GLY	25	24	1	2	50.5	53.7
RV	CRF	25	25	1	2	49.4	42.8
RV	NSC	25	26	1	2	44	51.2
CRF	DG	25	27	1	2	48.1	55.7
RV	GLY	25	28	1	2	53.6	49.8
CRF	NSC	25	29	1	2	50.6	52.9
KB	GLY	27	30	1	2	50.6	53.9
CRF	DG	27	31	1	2	58.8	70.3
CRF	CRF	27	32	1	2	49.3	38.9
CRF	CRF	27	33	1	2	42.9	39.4
KB	CRF	27	34	1	2	43.1	47.7
KB	CRF	27	35	1	2	38.5	39.1
KB	NSC	27	36	1	2	44.5	45.5
CRF	NSC	27	37	1	2	53.3	55.3
RV	NSC	29	38	1	2	50.7	49.4
CRF	CG	29	39	1	2	51.8	50.2
KB	CG	29	40	1	2	55.1	53.2
KB	DG	29	41	1	2	48.4	73.8
RV	DG	29	42	1	2	49.4	59.4
KB	DG	29	43	1	2	44.2	59.6
CRF	CG	29	44	1	2	43	52.3
RV	CRF	29	45	1	2	50.3	52.8
KB	CG	31	46	1	2	50.7	52.2
RV	CRF	31	47	1	2	51.1	46.1
KB	NSC	31	48	1	2	48.7	41.2
CRF	CG	31	49	1	2	53	52.1
CRF	DG	31	50	1	2	53.6	72.8
CRF	NSC	31	51	1	2	46.8	45.8
CRF	GLY	31	52	1	2	51.4	47.3
KB	CRF	31	53	1	2	55	49.4
KB	CG	31	54	1	2	55.6	58.1
CRF	GLY	19	1	1	3	29.4	41.1
CRF	DG	19	2	1	3	33.5	41.1
CRF	CG	19	3	1	3	32	57
KB	NSC	19	4	1	3	28.8	24.7
CRF	CRF	19	5	1	3	32.7	22.3
RV	GLY	19	6	1	3	35.3	42.2
RV	DG	19	7	1	3	34.1	48.1
RV	CRF	21	8	1	3	32.4	25.4
RV	CG	21	9	1	3	35.6	42.7
KB	DG	21	10	1	3	31	60.6
RV	NSC	21	11	1	3	33	26
RV	CG	21	12	1	3	27.8	34.3
RV	CG	21	13	1	3	32.8	32.9
KB	GLY	21	14	1	3	27.3	41.5
KB	DG	23	15	1	3	30.8	44.5
CRF	CRF	23	16	1	3	30.7	25.1
KB	NSC	23	17	1	3	29.9	18.1
KB	GLY	23	18	1	3	28.7	50.7
CRF	GLY	23	19	1	3	27.6	.
RV	DG	23	20	1	3	.	.
RV	NSC	23	21	1	3	.	.
KB	CG	25	22	1	3	.	.
RV	GLY	25	23	1	3	.	.
KB	GLY	25	24	1	3	.	.
RV	CRF	25	25	1	3	.	.
RV	NSC	25	26	1	3	.	.
CRF	DG	25	27	1	3	.	.
RV	GLY	25	28	1	3	.	.
CRF	NSC	25	29	1	3	.	.
KB	GLY	27	30	1	3	.	.
CRF	DG	27	31	1	3	.	.
CRF	CRF	27	32	1	3	.	.
CRF	CRF	27	33	1	3	.	.
KB	CRF	27	34	1	3	.	.
KB	CRF	27	35	1	3	.	.
KB	NSC	27	36	1	3	.	.
CRF	NSC	27	37	1	3	.	.
RV	NSC	29	38	1	3	.	.
CRF	CG	29	39	1	3	.	.
KB	CG	29	40	1	3	.	.
KB	DG	29	41	1	3	.	.
RV	DG	29	42	1	3	.	.
KB	DG	29	43	1	3	.	.
CRF	CG	29	44	1	3	.	.
RV	CRF	29	45	1	3	.	.
KB	CG	31	46	1	3	.	.
RV	CRF	31	47	1	3	.	.
KB	NSC	31	48	1	3	.	.
CRF	CG	31	49	1	3	.	.
CRF	DG	31	50	1	3	.	.
CRF	NSC	31	51	1	3	.	.
CRF	GLY	31	52	1	3	.	.
KB	CRF	31	53	1	3	.	.
KB	CG	31	54	1	3	.	.
CRF	GLY	19	1	1	4	54.3	59.2
CRF	DG	19	2	1	4	55.9	68.2
CRF	CG	19	3	1	4	62.5	61
KB	NSC	19	4	1	4	55	39.2
CRF	CRF	19	5	1	4	58.2	49.7
RV	GLY	19	6	1	4	58.7	59.7
RV	DG	19	7	1	4	31.3	75.1
RV	CRF	21	8	1	4	56.9	43.8
RV	CG	21	9	1	4	63.8	61.6
KB	DG	21	10	1	4	55	79.7
RV	NSC	21	11	1	4	61.9	54.2
RV	CG	21	12	1	4	62.8	52.5
RV	CG	21	13	1	4	59.6	48.1
KB	GLY	21	14	1	4	58	60.1
KB	DG	23	15	1	4	58.8	74.8
CRF	CRF	23	16	1	4	58	47
KB	NSC	23	17	1	4	61.4	50.7
KB	GLY	23	18	1	4	64.3	63.5
CRF	GLY	23	19	1	4	61	55.7
RV	DG	23	20	1	4	66.7	77.1
RV	NSC	23	21	1	4	62	62.3
KB	CG	25	22	1	4	63.4	57.5
RV	GLY	25	23	1	4	60.3	62
KB	GLY	25	24	1	4	64.2	54.5
RV	CRF	25	25	1	4	58	58.8
RV	NSC	25	26	1	4	52.9	55.6
CRF	DG	25	27	1	4	53.3	71.6
RV	GLY	25	28	1	4	61.7	63.1
CRF	NSC	25	29	1	4	59.6	56.6
KB	GLY	27	30	1	4	68.6	66.1
CRF	DG	27	31	1	4	64.3	78.5
CRF	CRF	27	32	1	4	58.9	42.4
CRF	CRF	27	33	1	4	57	43
KB	CRF	27	34	1	4	53.8	44.5
KB	CRF	27	35	1	4	46.7	44.8
KB	NSC	27	36	1	4	56.1	49.5
CRF	NSC	27	37	1	4	54.7	59.8
RV	NSC	29	38	1	4	60.6	52.3
CRF	CG	29	39	1	4	61.8	55.8
KB	CG	29	40	1	4	60.7	54.3
KB	DG	29	41	1	4	49.1	78.1
RV	DG	29	42	1	4	62.6	60.3
KB	DG	29	43	1	4	59.4	75.7
CRF	CG	29	44	1	4	55.9	54.7
RV	CRF	29	45	1	4	59.4	52.2
KB	CG	31	46	1	4	59	48.7
RV	CRF	31	47	1	4	52.5	48.2
KB	NSC	31	48	1	4	54.4	51.1
CRF	CG	31	49	1	4	56.6	49.8
CRF	DG	31	50	1	4	61.6	62.7
CRF	NSC	31	51	1	4	55.3	48.2
CRF	GLY	31	52	1	4	50.5	50.7
KB	CRF	31	53	1	4	54.6	45.1
KB	CG	31	54	1	4	55.7	54.1
CRF	GLY	19	1	1	5	23.4	24.5
CRF	DG	19	2	1	5	35.5	29.1
CRF	CG	19	3	1	5	34.8	35.3
KB	NSC	19	4	1	5	27.1	21.1
CRF	CRF	19	5	1	5	36.7	22.4
RV	GLY	19	6	1	5	32.2	27.1
RV	DG	19	7	1	5	31	33.3
RV	CRF	21	8	1	5	26.2	21.1
RV	CG	21	9	1	5	33.4	25.9
KB	DG	21	10	1	5	28	31.9
RV	NSC	21	11	1	5	33.3	24.4
RV	CG	21	12	1	5	33.5	35.9
RV	CG	21	13	1	5	34.1	28.4
KB	GLY	21	14	1	5	30.1	29.4
KB	DG	23	15	1	5	30.4	40.9
CRF	CRF	23	16	1	5	28.9	25.8
KB	NSC	23	17	1	5	30.7	24.4
KB	GLY	23	18	1	5	28.2	45.1
CRF	GLY	23	19	1	5	35.3	37.1
RV	DG	23	20	1	5	37.4	43.6
RV	NSC	23	21	1	5	31.8	31.7
KB	CG	25	22	1	5	29.8	40.2
RV	GLY	25	23	1	5	33.3	30.2
KB	GLY	25	24	1	5	26.8	27.3
RV	CRF	25	25	1	5	28.3	23.7
RV	NSC	25	26	1	5	29.3	22.6
CRF	DG	25	27	1	5	26	27.4
RV	GLY	25	28	1	5	35.6	34.8
CRF	NSC	25	29	1	5	34.1	29.8
KB	GLY	27	30	1	5	27.2	28.6
CRF	DG	27	31	1	5	27.4	43.4
CRF	CRF	27	32	1	5	31.7	22.1
CRF	CRF	27	33	1	5	28.9	23.6
KB	CRF	27	34	1	5	26.3	22.1
KB	CRF	27	35	1	5	26.1	21.3
KB	NSC	27	36	1	5	28.1	28.3
CRF	NSC	27	37	1	5	36	29.6
RV	NSC	29	38	1	5	33.6	33.3
CRF	CG	29	39	1	5	35.6	35.5
KB	CG	29	40	1	5	35.5	36.5
KB	DG	29	41	1	5	29	45.8
RV	DG	29	42	1	5	29	34.3
KB	DG	29	43	1	5	25.6	42.1
CRF	CG	29	44	1	5	35.6	35.8
RV	CRF	29	45	1	5	36.6	33.6
KB	CG	31	46	1	5	26.7	28.3
RV	CRF	31	47	1	5	34.5	23.8
KB	NSC	31	48	1	5	33.4	32.1
CRF	CG	31	49	1	5	33.3	40.2
CRF	DG	31	50	1	5	34.1	28
CRF	NSC	31	51	1	5	32.4	20.8
CRF	GLY	31	52	1	5	27.2	27.8
KB	CRF	31	53	1	5	25.2	22.1
KB	CG	31	54	1	5	28	29.8
CRF	GLY	19	1	2	1	56.5	47.8
CRF	DG	19	2	2	1	60	77.5
CRF	CG	19	3	2	1	58.8	43.9
KB	NSC	19	4	2	1	42.9	51.4
CRF	CRF	19	5	2	1	51.8	47.8
RV	GLY	19	6	2	1	57.5	53.3
RV	DG	19	7	2	1	56.2	80
RV	CRF	21	8	2	1	55.4	34.7
RV	CG	21	9	2	1	59.3	47.7
KB	DG	21	10	2	1	57.3	82.6
RV	NSC	21	11	2	1	56.5	45.6
RV	CG	21	12	2	1	53.8	49.9
RV	CG	21	13	2	1	55.4	42.4
KB	GLY	21	14	2	1	57.1	49.2
KB	DG	23	15	2	1	60.1	80.4
CRF	CRF	23	16	2	1	54.3	44.7
KB	NSC	23	17	2	1	48.4	48.3
KB	GLY	23	18	2	1	54.5	53.8
CRF	GLY	23	19	2	1	52.2	53
RV	DG	23	20	2	1	58.1	83
RV	NSC	23	21	2	1	55.6	54.9
KB	CG	25	22	2	1	53.8	45.9
RV	GLY	25	23	2	1	55.1	47.9
KB	GLY	25	24	2	1	54.9	48.6
RV	CRF	25	25	2	1	52.7	45
RV	NSC	25	26	2	1	54.3	52.1
CRF	DG	25	27	2	1	55.2	74.8
RV	GLY	25	28	2	1	53.4	49.1
CRF	NSC	25	29	2	1	54.6	52.9
KB	GLY	27	30	2	1	54.2	54.9
CRF	DG	27	31	2	1	55.6	86
CRF	CRF	27	32	2	1	47.8	45.8
CRF	CRF	27	33	2	1	54.1	48.5
KB	CRF	27	34	2	1	52	42.9
KB	CRF	27	35	2	1	47.7	46.8
KB	NSC	27	36	2	1	45.3	42.2
CRF	NSC	27	37	2	1	54.1	41
RV	NSC	29	38	2	1	53.9	57.2
CRF	CG	29	39	2	1	61	46.8
KB	CG	29	40	2	1	57.7	50.7
KB	DG	29	41	2	1	52.5	84.6
RV	DG	29	42	2	1	55	87.2
KB	DG	29	43	2	1	50.1	88.9
CRF	CG	29	44	2	1	54.4	46.1
RV	CRF	29	45	2	1	57	48.9
KB	CG	31	46	2	1	55.5	57.1
RV	CRF	31	47	2	1	57.3	57.3
KB	NSC	31	48	2	1	55	58.8
CRF	CG	31	49	2	1	56.1	39.2
CRF	DG	31	50	2	1	60.7	85.6
CRF	NSC	31	51	2	1	54.4	48.5
CRF	GLY	31	52	2	1	55.1	46.6
KB	CRF	31	53	2	1	55	54.5
KB	CG	31	54	2	1	58.2	53.3
CRF	GLY	19	1	2	2	53.2	55
CRF	DG	19	2	2	2	58.2	94.4
CRF	CG	19	3	2	2	64.8	41.4
KB	NSC	19	4	2	2	54.6	38.8
CRF	CRF	19	5	2	2	62.7	36.2
RV	GLY	19	6	2	2	57.8	59.9
RV	DG	19	7	2	2	54.1	83.8
RV	CRF	21	8	2	2	61.7	33
RV	CG	21	9	2	2	65.1	57
KB	DG	21	10	2	2	57.6	93
RV	NSC	21	11	2	2	61.3	39
RV	CG	21	12	2	2	62.3	46.2
RV	CG	21	13	2	2	53.4	54.2
KB	GLY	21	14	2	2	54.3	56.3
KB	DG	23	15	2	2	66	97.3
CRF	CRF	23	16	2	2	58.5	34.5
KB	NSC	23	17	2	2	57.6	41.6
KB	GLY	23	18	2	2	64.8	62
CRF	GLY	23	19	2	2	60.4	59.4
RV	DG	23	20	2	2	57.4	90.4
RV	NSC	23	21	2	2	61.1	49.3
KB	CG	25	22	2	2	57	53.3
RV	GLY	25	23	2	2	61.5	62.3
KB	GLY	25	24	2	2	50	60.7
RV	CRF	25	25	2	2	55.1	46.9
RV	NSC	25	26	2	2	60.1	43.2
CRF	DG	25	27	2	2	59.2	79
RV	GLY	25	28	2	2	63.2	54.5
CRF	NSC	25	29	2	2	60	52.2
KB	GLY	27	30	2	2	56	58.4
CRF	DG	27	31	2	2	56.9	87.8
CRF	CRF	27	32	2	2	50.3	39.2
CRF	CRF	27	33	2	2	51.2	34.5
KB	CRF	27	34	2	2	.	.
KB	CRF	27	35	2	2	.	.
KB	NSC	27	36	2	2	.	.
CRF	NSC	27	37	2	2	.	.
RV	NSC	29	38	2	2	.	.
CRF	CG	29	39	2	2	.	.
KB	CG	29	40	2	2	.	.
KB	DG	29	41	2	2	.	.
RV	DG	29	42	2	2	.	.
KB	DG	29	43	2	2	.	.
CRF	CG	29	44	2	2	.	.
RV	CRF	29	45	2	2	.	.
KB	CG	31	46	2	2	.	.
RV	CRF	31	47	2	2	.	.
KB	NSC	31	48	2	2	.	.
CRF	CG	31	49	2	2	.	.
CRF	DG	31	50	2	2	.	.
CRF	NSC	31	51	2	2	.	.
CRF	GLY	31	52	2	2	.	.
KB	CRF	31	53	2	2	.	.
KB	CG	31	54	2	2	.	.
CRF	GLY	19	1	2	3	41.3	47.1
CRF	DG	19	2	2	3	42.9	85.6
CRF	CG	19	3	2	3	47.2	35
KB	NSC	19	4	2	3	46.5	28.1
CRF	CRF	19	5	2	3	46.4	28.4
RV	GLY	19	6	2	3	52.9	49.2
RV	DG	19	7	2	3	42.2	62
RV	CRF	21	8	2	3	50.7	32
RV	CG	21	9	2	3	57.6	38.3
KB	DG	21	10	2	3	49.8	71.8
RV	NSC	21	11	2	3	53.1	37.1
RV	CG	21	12	2	3	50.2	46.1
RV	CG	21	13	2	3	51.2	40.1
KB	GLY	21	14	2	3	42.9	51.9
KB	DG	23	15	2	3	47.3	77.6
CRF	CRF	23	16	2	3	46.2	33.1
KB	NSC	23	17	2	3	47	34.8
KB	GLY	23	18	2	3	40.7	53.8
CRF	GLY	23	19	2	3	48.9	48.9
RV	DG	23	20	2	3	51.6	79.5
RV	NSC	23	21	2	3	49.8	34.8
KB	CG	25	22	2	3	51.9	47.6
RV	GLY	25	23	2	3	44.9	56.1
KB	GLY	25	24	2	3	45.2	49.9
RV	CRF	25	25	2	3	51.5	38.4
RV	NSC	25	26	2	3	56	42.1
CRF	DG	25	27	2	3	43.5	63.4
RV	GLY	25	28	2	3	49	50.3
CRF	NSC	25	29	2	3	47.1	37.9
KB	GLY	27	30	2	3	43.8	53.5
CRF	DG	27	31	2	3	47.3	81.3
CRF	CRF	27	32	2	3	44.3	36.4
CRF	CRF	27	33	2	3	43.1	33.9
KB	CRF	27	34	2	3	41.4	29.4
KB	CRF	27	35	2	3	35.4	29.6
KB	NSC	27	36	2	3	37.8	35.1
CRF	NSC	27	37	2	3	46.3	34.6
RV	NSC	29	38	2	3	50.7	33.8
CRF	CG	29	39	2	3	48.6	38.3
KB	CG	29	40	2	3	54.5	37.4
KB	DG	29	41	2	3	38.5	83.2
RV	DG	29	42	2	3	44.2	89.4
KB	DG	29	43	2	3	46.8	88.9
CRF	CG	29	44	2	3	50.2	31.1
RV	CRF	29	45	2	3	50.4	39.5
KB	CG	31	46	2	3	40	40.6
RV	CRF	31	47	2	3	46.7	33.4
KB	NSC	31	48	2	3	42.3	32.5
CRF	CG	31	49	2	3	43.8	38.4
CRF	DG	31	50	2	3	48.5	77.8
CRF	NSC	31	51	2	3	53.8	41.4
CRF	GLY	31	52	2	3	49.3	44.8
KB	CRF	31	53	2	3	41.5	33.6
KB	CG	31	54	2	3	45.6	45.1
CRF	GLY	19	1	2	4	35.4	41.6
CRF	DG	19	2	2	4	33.9	58.1
CRF	CG	19	3	2	4	37.8	27.7
KB	NSC	19	4	2	4	32.7	22.1
CRF	CRF	19	5	2	4	36.7	25.2
RV	GLY	19	6	2	4	41.5	43.2
RV	DG	19	7	2	4	31.2	38.1
RV	CRF	21	8	2	4	34.2	26.9
RV	CG	21	9	2	4	40.5	29.1
KB	DG	21	10	2	4	32	73.9
RV	NSC	21	11	2	4	39	27.3
RV	CG	21	12	2	4	37.7	34.8
RV	CG	21	13	2	4	37	28.1
KB	GLY	21	14	2	4	32.1	36.6
KB	DG	23	15	2	4	29	59.7
CRF	CRF	23	16	2	4	28.5	27.2
KB	NSC	23	17	2	4	43.2	26.8
KB	GLY	23	18	2	4	33.4	42.9
CRF	GLY	23	19	2	4	34.9	42.5
RV	DG	23	20	2	4	36.9	69.4
RV	NSC	23	21	2	4	32.5	29.5
KB	CG	25	22	2	4	34.8	31
RV	GLY	25	23	2	4	40.4	40.7
KB	GLY	25	24	2	4	28.1	45.8
RV	CRF	25	25	2	4	32.2	25.4
RV	NSC	25	26	2	4	36.1	23.4
CRF	DG	25	27	2	4	38.8	61.2
RV	GLY	25	28	2	4	36.7	44
CRF	NSC	25	29	2	4	37	26.9
KB	GLY	27	30	2	4	37.9	49
CRF	DG	27	31	2	4	39.8	56.5
CRF	CRF	27	32	2	4	35.1	24.7
CRF	CRF	27	33	2	4	31.6	22.6
KB	CRF	27	34	2	4	29	17.8
KB	CRF	27	35	2	4	27.3	30.5
KB	NSC	27	36	2	4	29.2	20.4
CRF	NSC	27	37	2	4	32.6	28
RV	NSC	29	38	2	4	36.9	24.9
CRF	CG	29	39	2	4	33	37.1
KB	CG	29	40	2	4	39.2	28.5
KB	DG	29	41	2	4	29.8	61.1
RV	DG	29	42	2	4	34.6	53
KB	DG	29	43	2	4	27.7	66.9
CRF	CG	29	44	2	4	34.1	25.7
RV	CRF	29	45	2	4	32.2	30.3
KB	CG	31	46	2	4	31.6	32.9
RV	CRF	31	47	2	4	31.5	24.1
KB	NSC	31	48	2	4	32.5	26.6
CRF	CG	31	49	2	4	34.5	43.3
CRF	DG	31	50	2	4	42	64
CRF	NSC	31	51	2	4	40.3	25.6
CRF	GLY	31	52	2	4	32.2	36.8
KB	CRF	31	53	2	4	29.8	24.5
KB	CG	31	54	2	4	31.6	27
CRF	GLY	19	1	2	5	35.6	36
CRF	DG	19	2	2	5	31.8	44.3
CRF	CG	19	3	2	5	35.3	26.6
KB	NSC	19	4	2	5	30.7	24
CRF	CRF	19	5	2	5	34.7	23.6
RV	GLY	19	6	2	5	31.9	37.3
RV	DG	19	7	2	5	35.2	33.2
RV	CRF	21	8	2	5	28.7	22.3
RV	CG	21	9	2	5	32.8	17.7
KB	DG	21	10	2	5	29	46.8
RV	NSC	21	11	2	5	27.7	22.5
RV	CG	21	12	2	5	30.8	19.1
RV	CG	21	13	2	5	33	21.1
KB	GLY	21	14	2	5	26.8	45.3
KB	DG	23	15	2	5	24.3	36.8
CRF	CRF	23	16	2	5	25.2	21.8
KB	NSC	23	17	2	5	28.5	20.9
KB	GLY	23	18	2	5	26.2	34.3
CRF	GLY	23	19	2	5	28.3	25.6
RV	DG	23	20	2	5	34.7	34.9
RV	NSC	23	21	2	5	29.5	22.1
KB	CG	25	22	2	5	30.8	34.2
RV	GLY	25	23	2	5	30.1	47.1
KB	GLY	25	24	2	5	24.5	32.2
RV	CRF	25	25	2	5	33	22.9
RV	NSC	25	26	2	5	43.6	33.1
CRF	DG	25	27	2	5	33.6	38.2
RV	GLY	25	28	2	5	32.4	37.5
CRF	NSC	25	29	2	5	32.8	26.7
KB	GLY	27	30	2	5	29.8	32.1
CRF	DG	27	31	2	5	29.4	42.8
CRF	CRF	27	32	2	5	29.8	28.6
CRF	CRF	27	33	2	5	28.1	26
KB	CRF	27	34	2	5	26.8	19.9
KB	CRF	27	35	2	5	25.8	24.3
KB	NSC	27	36	2	5	28.6	22.4
CRF	NSC	27	37	2	5	33	26.1
RV	NSC	29	38	2	5	29.8	22.1
CRF	CG	29	39	2	5	29.4	28.2
KB	CG	29	40	2	5	29.3	31.3
KB	DG	29	41	2	5	22.5	37.3
RV	DG	29	42	2	5	29.6	48.6
KB	DG	29	43	2	5	27.7	53.9
CRF	CG	29	44	2	5	34.2	23.5
RV	CRF	29	45	2	5	28.2	23.8
KB	CG	31	46	2	5	27.4	29.4
RV	CRF	31	47	2	5	29.2	24.8
KB	NSC	31	48	2	5	26.2	19.9
CRF	CG	31	49	2	5	31	25.9
CRF	DG	31	50	2	5	30.5	35.4
CRF	NSC	31	51	2	5	30.9	28.1
CRF	GLY	31	52	2	5	27.2	34.5
KB	CRF	31	53	2	5	29.8	19
KB	CG	31	54	2	5	26.5	22.2
CRF	GLY	19	1	2	6	34.3	38.3
CRF	DG	19	2	2	6	33.9	49.5
CRF	CG	19	3	2	6	42.6	29.7
KB	NSC	19	4	2	6	38.2	30.3
CRF	CRF	19	5	2	6	45.2	25.5
RV	GLY	19	6	2	6	44.8	45.6
RV	DG	19	7	2	6	38.6	60.4
RV	CRF	21	8	2	6	38.8	27.5
RV	CG	21	9	2	6	44.1	28.1
KB	DG	21	10	2	6	49.3	58.3
RV	NSC	21	11	2	6	43.2	38.9
RV	CG	21	12	2	6	44.4	34.6
RV	CG	21	13	2	6	39.9	33.7
KB	GLY	21	14	2	6	34.5	52.2
KB	DG	23	15	2	6	33.3	54.5
CRF	CRF	23	16	2	6	39.9	34.3
KB	NSC	23	17	2	6	43.6	39.9
KB	GLY	23	18	2	6	38.6	44.7
CRF	GLY	23	19	2	6	38	42.8
RV	DG	23	20	2	6	37.3	41.4
RV	NSC	23	21	2	6	38.2	39.7
KB	CG	25	22	2	6	39.4	34
RV	GLY	25	23	2	6	36.2	45.8
KB	GLY	25	24	2	6	31.1	41
RV	CRF	25	25	2	6	32.5	30.9
RV	NSC	25	26	2	6	37.4	38.4
CRF	DG	25	27	2	6	39.5	55.1
RV	GLY	25	28	2	6	39.9	46.1
CRF	NSC	25	29	2	6	43.4	42.4
KB	GLY	27	30	2	6	34.8	47
CRF	DG	27	31	2	6	37.8	45.1
CRF	CRF	27	32	2	6	36	22.8
CRF	CRF	27	33	2	6	40.3	28.2
KB	CRF	27	34	2	6	35.6	23.5
KB	CRF	27	35	2	6	28.9	35.5
KB	NSC	27	36	2	6	36.2	23.7
CRF	NSC	27	37	2	6	37.7	30.7
RV	NSC	29	38	2	6	36.7	32
CRF	CG	29	39	2	6	44.4	37.3
KB	CG	29	40	2	6	38.7	21.8
KB	DG	29	41	2	6	31.2	42.6
RV	DG	29	42	2	6	34.1	52.6
KB	DG	29	43	2	6	33.2	76.7
CRF	CG	29	44	2	6	37.3	23.2
RV	CRF	29	45	2	6	39	34.8
KB	CG	31	46	2	6	31.6	27.2
RV	CRF	31	47	2	6	34.9	24.3
KB	NSC	31	48	2	6	33.1	28.7
CRF	CG	31	49	2	6	37.7	21.9
CRF	DG	31	50	2	6	31.6	41
CRF	NSC	31	51	2	6	33.8	30.4
CRF	GLY	31	52	2	6	42.8	37.7
KB	CRF	31	53	2	6	37.6	27.7
KB	CG	31	54	2	6	34.3	33.4

## Sheet: vine water potential
Alley	Inrow	Row	Plant	Date	Ψ (psi)				date codes	Actual date
CRF	GLY	19	1	1	90				1	May 14 2012
CRF	DG	19	2	1	90				2	May 29 2012
CRF	CG	19	3	1	75				3	June 14 2012
KB	NSC	19	4	1	.				4	July 2 2012
CRF	CRF	19	5	1	70				5	July 14 2012
RV	GLY	19	6	1	80
RV	DG	19	7	1	60
RV	CRF	21	8	1	70
RV	CG	21	9	1	85
KB	DG	21	10	1	.
RV	NSC	21	11	1	90
RV	CG	21	12	1	70
RV	CG	21	13	1	.
KB	GLY	21	14	1	75
KB	DG	23	15	1	75
CRF	CRF	23	16	1	.
KB	NSC	23	17	1	65
KB	GLY	23	18	1	.
CRF	GLY	23	19	1	65
RV	DG	23	20	1	75
RV	NSC	23	21	1	60
KB	CG	25	22	1	65
RV	GLY	25	23	1	65
KB	GLY	25	24	1	75
RV	CRF	25	25	1	80
RV	NSC	25	26	1	.
CRF	DG	25	27	1	60
RV	GLY	25	28	1	60
CRF	NSC	25	29	1	75
KB	GLY	27	30	1	.
CRF	DG	27	31	1	65
CRF	CRF	27	32	1	55
CRF	CRF	27	33	1	60
KB	CRF	27	34	1	55
KB	CRF	27	35	1	60
KB	NSC	27	36	1	50
CRF	NSC	27	37	1	55
RV	NSC	29	38	1	70
CRF	CG	29	39	1	55
KB	CG	29	40	1	70
KB	DG	29	41	1	80
RV	DG	29	42	1	75
KB	DG	29	43	1	70
CRF	CG	29	44	1	60
RV	CRF	29	45	1	70
KB	CG	31	46	1	60
RV	CRF	31	47	1	70
KB	NSC	31	48	1	70
CRF	CG	31	49	1	80
CRF	DG	31	50	1	60
CRF	NSC	31	51	1	120
CRF	GLY	31	52	1	110
KB	CRF	31	53	1	105
KB	CG	31	54	1	80
CRF	GLY	19	1	2	60
CRF	DG	19	2	2	55
CRF	CG	19	3	2	45
KB	NSC	19	4	2	55
CRF	CRF	19	5	2	60
RV	GLY	19	6	2	60
RV	DG	19	7	2	60
RV	CRF	21	8	2	60
RV	CG	21	9	2	65
KB	DG	21	10	2	70
RV	NSC	21	11	2	55
RV	CG	21	12	2	.
RV	CG	21	13	2	60
KB	GLY	21	14	2	70
KB	DG	23	15	2	70
CRF	CRF	23	16	2	45
KB	NSC	23	17	2	65
KB	GLY	23	18	2	60
CRF	GLY	23	19	2	65
RV	DG	23	20	2	70
RV	NSC	23	21	2	55
KB	CG	25	22	2	55
RV	GLY	25	23	2	55
KB	GLY	25	24	2	55
RV	CRF	25	25	2	65
RV	NSC	25	26	2	90
CRF	DG	25	27	2	60
RV	GLY	25	28	2	40
CRF	NSC	25	29	2	60
KB	GLY	27	30	2	70
CRF	DG	27	31	2	60
CRF	CRF	27	32	2	55
CRF	CRF	27	33	2	60
KB	CRF	27	34	2	50
KB	CRF	27	35	2	45
KB	NSC	27	36	2	45
CRF	NSC	27	37	2	50
RV	NSC	29	38	2	65
CRF	CG	29	39	2	65
KB	CG	29	40	2	60
KB	DG	29	41	2	60
RV	DG	29	42	2	70
KB	DG	29	43	2	65
CRF	CG	29	44	2	55
RV	CRF	29	45	2	65
KB	CG	31	46	2	50
RV	CRF	31	47	2	55
KB	NSC	31	48	2	80
CRF	CG	31	49	2	65
CRF	DG	31	50	2	50
CRF	NSC	31	51	2	90
CRF	GLY	31	52	2	80
KB	CRF	31	53	2	80
KB	CG	31	54	2	80
CRF	GLY	19	1	3	95
CRF	DG	19	2	3	115
CRF	CG	19	3	3	100
KB	NSC	19	4	3	80
CRF	CRF	19	5	3	90
RV	GLY	19	6	3	95
RV	DG	19	7	3	100
RV	CRF	21	8	3	95
RV	CG	21	9	3	95
KB	DG	21	10	3	100
RV	NSC	21	11	3	100
RV	CG	21	12	3	95
RV	CG	21	13	3	90
KB	GLY	21	14	3	105
KB	DG	23	15	3	115
CRF	CRF	23	16	3	105
KB	NSC	23	17	3	105
KB	GLY	23	18	3	90
CRF	GLY	23	19	3	90
RV	DG	23	20	3	110
RV	NSC	23	21	3	90
KB	CG	25	22	3	105
RV	GLY	25	23	3	115
KB	GLY	25	24	3	110
RV	CRF	25	25	3	110
RV	NSC	25	26	3	100
CRF	DG	25	27	3	100
RV	GLY	25	28	3	95
CRF	NSC	25	29	3	110
KB	GLY	27	30	3	110
CRF	DG	27	31	3	95
CRF	CRF	27	32	3	.
CRF	CRF	27	33	3	100
KB	CRF	27	34	3	115
KB	CRF	27	35	3	110
KB	NSC	27	36	3	115
CRF	NSC	27	37	3	105
RV	NSC	29	38	3	105
CRF	CG	29	39	3	105
KB	CG	29	40	3	110
KB	DG	29	41	3	110
RV	DG	29	42	3	110
KB	DG	29	43	3	105
CRF	CG	29	44	3	95
RV	CRF	29	45	3	95
KB	CG	31	46	3	95
RV	CRF	31	47	3	100
KB	NSC	31	48	3	100
CRF	CG	31	49	3	.
CRF	DG	31	50	3	105
CRF	NSC	31	51	3	110
CRF	GLY	31	52	3	105
KB	CRF	31	53	3	105
KB	CG	31	54	3	100
CRF	GLY	19	1	4	105
CRF	DG	19	2	4	100
CRF	CG	19	3	4	80
KB	NSC	19	4	4	80
CRF	CRF	19	5	4	80
RV	GLY	19	6	4	90
RV	DG	19	7	4	90
RV	CRF	21	8	4	105
RV	CG	21	9	4	110
KB	DG	21	10	4	120
RV	NSC	21	11	4	105
RV	CG	21	12	4	100
RV	CG	21	13	4	110
KB	GLY	21	14	4	95
KB	DG	23	15	4	115
CRF	CRF	23	16	4	110
KB	NSC	23	17	4	115
KB	GLY	23	18	4	115
CRF	GLY	23	19	4	80
RV	DG	23	20	4	125
RV	NSC	23	21	4	110
KB	CG	25	22	4	115
RV	GLY	25	23	4	95
KB	GLY	25	24	4	110
RV	CRF	25	25	4	125
RV	NSC	25	26	4	130
CRF	DG	25	27	4	125
RV	GLY	25	28	4	105
CRF	NSC	25	29	4	105
KB	GLY	27	30	4	110
CRF	DG	27	31	4	115
CRF	CRF	27	32	4	125
CRF	CRF	27	33	4	110
KB	CRF	27	34	4	115
KB	CRF	27	35	4	105
KB	NSC	27	36	4	110
CRF	NSC	27	37	4	110
RV	NSC	29	38	4	115
CRF	CG	29	39	4	115
KB	CG	29	40	4	115
KB	DG	29	41	4	125
RV	DG	29	42	4	140
KB	DG	29	43	4	135
CRF	CG	29	44	4	120
RV	CRF	29	45	4	115
KB	CG	31	46	4	120
RV	CRF	31	47	4	135
KB	NSC	31	48	4	125
CRF	CG	31	49	4	130
CRF	DG	31	50	4	115
CRF	NSC	31	51	4	140
CRF	GLY	31	52	4	120
KB	CRF	31	53	4	115
KB	CG	31	54	4	110
CRF	GLY	19	1	5	120
CRF	DG	19	2	5	110
CRF	CG	19	3	5	110
KB	NSC	19	4	5	110
CRF	CRF	19	5	5	110
RV	GLY	19	6	5	110
RV	DG	19	7	5	105
RV	CRF	21	8	5	140
RV	CG	21	9	5	130
KB	DG	21	10	5	130
RV	NSC	21	11	5	110
RV	CG	21	12	5	110
RV	CG	21	13	5	115
KB	GLY	21	14	5	115
KB	DG	23	15	5	130
CRF	CRF	23	16	5	130
KB	NSC	23	17	5	125
KB	GLY	23	18	5	130
CRF	GLY	23	19	5	120
RV	DG	23	20	5	150
RV	NSC	23	21	5	120
KB	CG	25	22	5	135
RV	GLY	25	23	5	125
KB	GLY	25	24	5	125
RV	CRF	25	25	5	140
RV	NSC	25	26	5	120
CRF	DG	25	27	5	135
RV	GLY	25	28	5	115
CRF	NSC	25	29	5	120
KB	GLY	27	30	5	135
CRF	DG	27	31	5	120
CRF	CRF	27	32	5	150
CRF	CRF	27	33	5	145
KB	CRF	27	34	5	150
KB	CRF	27	35	5	145
KB	NSC	27	36	5	145
CRF	NSC	27	37	5	140
RV	NSC	29	38	5	135
CRF	CG	29	39	5	115
KB	CG	29	40	5	145
KB	DG	29	41	5	140
RV	DG	29	42	5	140
KB	DG	29	43	5	150
CRF	CG	29	44	5	130
RV	CRF	29	45	5	140
KB	CG	31	46	5	145
RV	CRF	31	47	5	150
KB	NSC	31	48	5	135
CRF	CG	31	49	5	135
CRF	DG	31	50	5	145
CRF	NSC	31	51	5	155
CRF	GLY	31	52	5	155
KB	CRF	31	53	5	150
KB	CG	31	54	5	125
Alley	Inrow	Row	Plant	Date	psi					number	actual date
CRF	GLY	19	1	1	50					1	june10 2013
CRF	DG	19	2	1	90					2	june 28 2013
CRF	CG	19	3	1	50					3	july 12 2013
KB	NSC	19	4	1	55					4	july 26 2013
CRF	CRF	19	5	1	60					5	aug 8 2013
RV	GLY	19	6	1	55
RV	DG	19	7	1	55
RV	CRF	21	8	1	70
RV	CG	21	9	1	70
KB	DG	21	10	1	60
RV	NSC	21	11	1	60
RV	CG	21	12	1	50
RV	CG	21	13	1	95
KB	GLY	21	14	1	65
KB	DG	23	15	1	85
CRF	CRF	23	16	1	70
KB	NSC	23	17	1	65
KB	GLY	23	18	1	60
CRF	GLY	23	19	1	55
RV	DG	23	20	1	65
RV	NSC	23	21	1	55
KB	CG	25	22	1	60
RV	GLY	25	23	1	60
KB	GLY	25	24	1	.
RV	CRF	25	25	1	70
RV	NSC	25	26	1	75
CRF	DG	25	27	1	55
RV	GLY	25	28	1	55
CRF	NSC	25	29	1	65
KB	GLY	27	30	1	55
CRF	DG	27	31	1	40
CRF	CRF	27	32	1	55
CRF	CRF	27	33	1	65
KB	CRF	27	34	1	55
KB	CRF	27	35	1	55
KB	NSC	27	36	1	60
CRF	NSC	27	37	1	60
RV	NSC	29	38	1	65
CRF	CG	29	39	1	60
KB	CG	29	40	1	60
KB	DG	29	41	1	65
RV	DG	29	42	1	70
KB	DG	29	43	1	70
CRF	CG	29	44	1	60
RV	CRF	29	45	1	70
KB	CG	31	46	1	65
RV	CRF	31	47	1	65
KB	NSC	31	48	1	70
CRF	CG	31	49	1	.
CRF	DG	31	50	1	.
CRF	NSC	31	51	1	90
CRF	GLY	31	52	1	70
KB	CRF	31	53	1	65
KB	CG	31	54	1	60
CRF	GLY	19	1	2	80
CRF	DG	19	2	2	90
CRF	CG	19	3	2	75
KB	NSC	19	4	2	80
CRF	CRF	19	5	2	80
RV	GLY	19	6	2	90
RV	DG	19	7	2	85
RV	CRF	21	8	2	105
RV	CG	21	9	2	100
KB	DG	21	10	2	105
RV	NSC	21	11	2	100
RV	CG	21	12	2	100
RV	CG	21	13	2	105
KB	GLY	21	14	2	95
KB	DG	23	15	2	100
CRF	CRF	23	16	2	105
KB	NSC	23	17	2	90
KB	GLY	23	18	2	85
CRF	GLY	23	19	2	80
RV	DG	23	20	2	105
RV	NSC	23	21	2	85
KB	CG	25	22	2	95
RV	GLY	25	23	2	90
KB	GLY	25	24	2	110
RV	CRF	25	25	2	115
RV	NSC	25	26	2	100
CRF	DG	25	27	2	90
RV	GLY	25	28	2	90
CRF	NSC	25	29	2	75
KB	GLY	27	30	2	80
CRF	DG	27	31	2	60
CRF	CRF	27	32	2	85
CRF	CRF	27	33	2	70
KB	CRF	27	34	2	95
KB	CRF	27	35	2	80
KB	NSC	27	36	2	75
CRF	NSC	27	37	2	70
RV	NSC	29	38	2	75
CRF	CG	29	39	2	80
KB	CG	29	40	2	80
KB	DG	29	41	2	90
RV	DG	29	42	2	80
KB	DG	29	43	2	90
CRF	CG	29	44	2	85
RV	CRF	29	45	2	85
KB	CG	31	46	2	85
RV	CRF	31	47	2	90
KB	NSC	31	48	2	80
CRF	CG	31	49	2	85
CRF	DG	31	50	2	85
CRF	NSC	31	51	2	105
CRF	GLY	31	52	2	80
KB	CRF	31	53	2	85
KB	CG	31	54	2	85
CRF	GLY	19	1	3	95
CRF	DG	19	2	3	115
CRF	CG	19	3	3	80
KB	NSC	19	4	3	85
CRF	CRF	19	5	3	95
RV	GLY	19	6	3	105
RV	DG	19	7	3	90
RV	CRF	21	8	3	110
RV	CG	21	9	3	115
KB	DG	21	10	3	95
RV	NSC	21	11	3	105
RV	CG	21	12	3	90
RV	CG	21	13	3	105
KB	GLY	21	14	3	105
KB	DG	23	15	3
CRF	CRF	23	16	3	105
KB	NSC	23	17	3	120
KB	GLY	23	18	3	85
CRF	GLY	23	19	3	90
RV	DG	23	20	3	135
RV	NSC	23	21	3	95
KB	CG	25	22	3	105
RV	GLY	25	23	3	95
KB	GLY	25	24	3	105
RV	CRF	25	25	3	120
RV	NSC	25	26	3	120
CRF	DG	25	27	3	95
RV	GLY	25	28	3	100
CRF	NSC	25	29	3	90
KB	GLY	27	30	3	125
CRF	DG	27	31	3	105
CRF	CRF	27	32	3	115
CRF	CRF	27	33	3	100
KB	CRF	27	34	3	80
KB	CRF	27	35	3	110
KB	NSC	27	36	3	75
CRF	NSC	27	37	3	80
RV	NSC	29	38	3	110
CRF	CG	29	39	3	85
KB	CG	29	40	3	110
KB	DG	29	41	3	95
RV	DG	29	42	3	95
KB	DG	29	43	3	125
CRF	CG	29	44	3	100
RV	CRF	29	45	3	110
KB	CG	31	46	3	100
RV	CRF	31	47	3	115
KB	NSC	31	48	3	110
CRF	CG	31	49	3	85
CRF	DG	31	50	3	100
CRF	NSC	31	51	3	140
CRF	GLY	31	52	3	130
KB	CRF	31	53	3	75
KB	CG	31	54	3	95
CRF	GLY	19	1	4	100
CRF	DG	19	2	4	105
CRF	CG	19	3	4	95
KB	NSC	19	4	4	90
CRF	CRF	19	5	4	80
RV	GLY	19	6	4	90
RV	DG	19	7	4	85
RV	CRF	21	8	4	90
RV	CG	21	9	4	120
KB	DG	21	10	4	105
RV	NSC	21	11	4	85
RV	CG	21	12	4	85
RV	CG	21	13	4	90
KB	GLY	21	14	4	95
KB	DG	23	15	4	100
CRF	CRF	23	16	4	105
KB	NSC	23	17	4	105
KB	GLY	23	18	4	90
CRF	GLY	23	19	4	85
RV	DG	23	20	4	125
RV	NSC	23	21	4	90
KB	CG	25	22	4	75
RV	GLY	25	23	4
KB	GLY	25	24	4	80
RV	CRF	25	25	4	115
RV	NSC	25	26	4	90
CRF	DG	25	27	4	90
RV	GLY	25	28	4	85
CRF	NSC	25	29	4	75
KB	GLY	27	30	4	70
CRF	DG	27	31	4	80
CRF	CRF	27	32	4	90
CRF	CRF	27	33	4	75
KB	CRF	27	34	4	75
KB	CRF	27	35	4	90
KB	NSC	27	36	4	80
CRF	NSC	27	37	4	85
RV	NSC	29	38	4	85
CRF	CG	29	39	4	75
KB	CG	29	40	4	90
KB	DG	29	41	4	75
RV	DG	29	42	4	80
KB	DG	29	43	4	115
CRF	CG	29	44	4	80
RV	CRF	29	45	4	85
KB	CG	31	46	4	70
RV	CRF	31	47	4	85
KB	NSC	31	48	4	80
CRF	CG	31	49	4	80
CRF	DG	31	50	4	70
CRF	NSC	31	51	4	140
CRF	GLY	31	52	4	100
KB	CRF	31	53	4	85
KB	CG	31	54	4	80
CRF	GLY	19	1	5	75
CRF	DG	19	2	5	95
CRF	CG	19	3	5	95
KB	NSC	19	4	5	85
CRF	CRF	19	5	5	75
RV	GLY	19	6	5	95
RV	DG	19	7	5	70
RV	CRF	21	8	5	75
RV	CG	21	9	5	120
KB	DG	21	10	5	75
RV	NSC	21	11	5	80
RV	CG	21	12	5
RV	CG	21	13	5	85
KB	GLY	21	14	5	75
KB	DG	23	15	5	90
CRF	CRF	23	16	5	105
KB	NSC	23	17	5	95
KB	GLY	23	18	5	85
CRF	GLY	23	19	5	60
RV	DG	23	20	5	90
RV	NSC	23	21	5	80
KB	CG	25	22	5	75
RV	GLY	25	23	5	75
KB	GLY	25	24	5	85
RV	CRF	25	25	5
RV	NSC	25	26	5	95
CRF	DG	25	27	5	70
RV	GLY	25	28	5	70
CRF	NSC	25	29	5	80
KB	GLY	27	30	5	70
CRF	DG	27	31	5	65
CRF	CRF	27	32	5	80
CRF	CRF	27	33	5	75
KB	CRF	27	34	5	85
KB	CRF	27	35	5	85
KB	NSC	27	36	5	70
CRF	NSC	27	37	5	70
RV	NSC	29	38	5	85
CRF	CG	29	39	5	80
KB	CG	29	40	5	85
KB	DG	29	41	5	85
RV	DG	29	42	5	85
KB	DG	29	43	5	115
CRF	CG	29	44	5	85
RV	CRF	29	45	5	80
KB	CG	31	46	5	80
RV	CRF	31	47	5	85
KB	NSC	31	48	5	80
CRF	CG	31	49	5	75
CRF	DG	31	50	5	70
CRF	NSC	31	51	5	125
CRF	GLY	31	52	5	95
KB	CRF	31	53	5	85
KB	CG	31	54	5	75

## Sheet: weed cover
Alley	Inrow	Row	Plant	Date	Weed estimate
CRF	GLY	19	1	1	2.25			Braun-Blanquet Scale
CRF	DG	19	2	1	0			(weed coverage):
CRF	CG	19	3	1	0			0 = <1%; 1 = 1-10%;
KB	NSC	19	4	1	1.25			2 = 11-25%; 3 = 26-50%;
CRF	CRF	19	5	1	0.75			4 = 51-75%; 5 = 76-100%
RV	GLY	19	6	1	1
RV	DG	19	7	1	0
RV	CRF	21	8	1	1.5			date codes
RV	CG	21	9	1	0			1	9/7/2011
KB	DG	21	10	1	0			2	6/25/2012
RV	NSC	21	11	1	5			3	5/24/2013
RV	CG	21	12	1	0
RV	CG	21	13	1	0
KB	GLY	21	14	1	0
KB	DG	23	15	1	0
CRF	CRF	23	16	1	0
KB	NSC	23	17	1	5
KB	GLY	23	18	1	0.5
CRF	GLY	23	19	1	2
RV	DG	23	20	1	0
RV	NSC	23	21	1	4.75
KB	CG	25	22	1	0
RV	GLY	25	23	1	1.5
KB	GLY	25	24	1	1.75
RV	CRF	25	25	1	1
RV	NSC	25	26	1	3.75
CRF	DG	25	27	1	0
RV	GLY	25	28	1	1.5
CRF	NSC	25	29	1	4.5
KB	GLY	27	30	1	0
CRF	DG	27	31	1	0
CRF	CRF	27	32	1	0.5
CRF	CRF	27	33	1	1
KB	CRF	27	34	1	0
KB	CRF	27	35	1	2.25
KB	NSC	27	36	1	5
CRF	NSC	27	37	1	5
RV	NSC	29	38	1	4.75
CRF	CG	29	39	1	0
KB	CG	29	40	1	0
KB	DG	29	41	1	0
RV	DG	29	42	1	0
KB	DG	29	43	1	0
CRF	CG	29	44	1	0
RV	CRF	29	45	1	1.5
KB	CG	31	46	1	0
RV	CRF	31	47	1	1.25
KB	NSC	31	48	1	4.75
CRF	CG	31	49	1	0
CRF	DG	31	50	1	0
CRF	NSC	31	51	1	4.75
CRF	GLY	31	52	1	0.5
KB	CRF	31	53	1	2.75
KB	CG	31	54	1	0
CRF	GLY	19	1	2	1
CRF	DG	19	2	2	3.75
CRF	CG	19	3	2	0
KB	NSC	19	4	2	0.5
CRF	CRF	19	5	2	1.5
RV	GLY	19	6	2	1
RV	DG	19	7	2	1
RV	CRF	21	8	2	0
RV	CG	21	9	2	1.5
KB	DG	21	10	2	3.5
RV	NSC	21	11	2	4.5
RV	CG	21	12	2	0.5
RV	CG	21	13	2	2
KB	GLY	21	14	2	5
KB	DG	23	15	2	1
CRF	CRF	23	16	2	0.5
KB	NSC	23	17	2	0.25
KB	GLY	23	18	2	0
CRF	GLY	23	19	2	5
RV	DG	23	20	2	2.75
RV	NSC	23	21	2	5
KB	CG	25	22	2	0.75
RV	GLY	25	23	2	2.25
KB	GLY	25	24	2	4.5
RV	CRF	25	25	2	0.5
RV	NSC	25	26	2	5
CRF	DG	25	27	2	1.5
RV	GLY	25	28	2	1.25
CRF	NSC	25	29	2	4.75
KB	GLY	27	30	2	1.5
CRF	DG	27	31	2	1
CRF	CRF	27	32	2	0.5
CRF	CRF	27	33	2	0.5
KB	CRF	27	34	2	0
KB	CRF	27	35	2	2.75
KB	NSC	27	36	2	3.75
CRF	NSC	27	37	2	5
RV	NSC	29	38	2	5
CRF	CG	29	39	2	2.25
KB	CG	29	40	2	3
KB	DG	29	41	2	1.25
RV	DG	29	42	2	3.5
KB	DG	29	43	2	1.5
CRF	CG	29	44	2	0.5
RV	CRF	29	45	2	1.75
KB	CG	31	46	2	3.75
RV	CRF	31	47	2	2.5
KB	NSC	31	48	2	1.5
CRF	CG	31	49	2	0
CRF	DG	31	50	2	3.5
CRF	NSC	31	51	2	5
CRF	GLY	31	52	2	4.5
KB	CRF	31	53	2	0.5
KB	CG	31	54	2	1
CRF	GLY	19	1	3	4
CRF	DG	19	2	3	0
CRF	CG	19	3	3	0
KB	NSC	19	4	3	1
CRF	CRF	19	5	3	2
RV	GLY	19	6	3	4
RV	DG	19	7	3	1
RV	CRF	21	8	3	4
RV	CG	21	9	3	0
KB	DG	21	10	3	2
RV	NSC	21	11	3	5
RV	CG	21	12	3	1
RV	CG	21	13	3	1
KB	GLY	21	14	3	3
KB	DG	23	15	3	1
CRF	CRF	23	16	3	3
KB	NSC	23	17	3	2
KB	GLY	23	18	3	3
CRF	GLY	23	19	3	2
RV	DG	23	20	3	1
RV	NSC	23	21	3	5
KB	CG	25	22	3	1
RV	GLY	25	23	3	3
KB	GLY	25	24	3	3
RV	CRF	25	25	3	3
RV	NSC	25	26	3	5
CRF	DG	25	27	3	2
RV	GLY	25	28	3	4
CRF	NSC	25	29	3	4
KB	GLY	27	30	3	3
CRF	DG	27	31	3	0
CRF	CRF	27	32	3	1
CRF	CRF	27	33	3	1
KB	CRF	27	34	3	1
KB	CRF	27	35	3	2
KB	NSC	27	36	3	1
CRF	NSC	27	37	3	4
RV	NSC	29	38	3	1
CRF	CG	29	39	3	5
KB	CG	29	40	3	0
KB	DG	29	41	3	0
RV	DG	29	42	3	0
KB	DG	29	43	3	0
CRF	CG	29	44	3	0
RV	CRF	29	45	3	1
KB	CG	31	46	3	0
RV	CRF	31	47	3	1
KB	NSC	31	48	3	0
CRF	CG	31	49	3	0
CRF	DG	31	50	3	0
CRF	NSC	31	51	3	4
CRF	GLY	31	52	3	5
KB	CRF	31	53	3	0
KB	CG	31	54	3	0

## Sheet: soil test
Soil test results from 0-20cm depth, collected November 2013 and analyzed at Midwest Labs in Omaha, NE.
plot #	location	treatment	organic matter, loss on ignition (%)	Nitrate-N (mg kg-1)	Bray P₁ (ppm)	K (ppm)	Mg (mg kg-1)	Ca (mg kg-1)	Na (mg kg-1)	pH	CEC (meq/100g)	S (mg kg-1)	Zn (mg kg-1)	Mn (mg kg-1)	Fe (mg kg-1)	Cu (mg kg-1)	B (mg kg-1)	soluble salts (mmhos cm-1)
17	inter-row	BG	4.4	7	30	701	800	2767	31	6.7	22.4	11	2.2	3	66	1.1	0.6	0.2
48	inter-row	BG	4.2	6	13	706	604	3173	21	7.4	22.8	10	1.1	2	18	0.6	0.7	0.2
12	inter-row	control	3.9	7	14	710	680	3612	22	7.5	25.6	12	1.3	3	22	0.7	0.7	0.3
47	inter-row	control	4.1	6	11	776	632	3542	22	7.6	25.1	12	1.3	2	22	0.7	0.8	0.2
16	inter-row	CRF	4.2	13	46	867	600	3094	24	6.7	22.8	15	2.3	4	62	1	0.8	0.3
49	inter-row	CRF	4	6	12	657	597	3467	23	7.5	24.1	11	1.2	2	19	0.7	0.6	0.2
12	intra-row	CG	3.1	9	23	705	596	3089	33	6.3	25	13	1.2	5	45	0.9	1.1	0.2
49	intra-row	CG	3.4	5	15	597	568	3524	28	7.2	24	10	1.5	4	27	1	0.7	0.2
16	intra-row	CRF	3.8	9	40	843	514	2624	29	6.6	21	12	2.1	3	46	0.9	0.6	0.2
47	intra-row	CRF	3.9	10	16	687	595	3379	27	7.4	23.7	11	1.2	2	19	0.8	0.7	0.3
15	intra-row	DG	4.1	74	218	1138	742	2466	81	5.4	30.5	60	3.8	77	53	1.5	0.5	0.8
50	intra-row	DG	4.6	150	222	1054	655	3406	73	6	30	92	4.8	39	35	1.4	0.7	1.4
18	intra-row	glyphosate	3.6	7	39	932	729	3188	33	6.7	24.5	15	2	4	56	1.1	0.7	0.3
52	intra-row	glyphosate	3.3	7	33	709	570	2566	31	6.3	21.8	13	2	7	59	1.2	0.6	0.2
17	intra-row	NSC	3.7	4	45	770	747	2763	34	6.5	24	13	2.1	4	73	1.1	0.6	0.2
48	intra-row	NSC	3.9	7	23	858	667	3438	31	7.3	25.1	12	1.9	3	27	0.9	0.7	0.2
